# Supplementary material for: Viruses in Simuliidae: An Updated Systematic Review of Arboviral Diversity and Vector Potential
Source: Life (Basel). 2025 May 19;15(5):807. doi: 10.3390/life15050807 (PMC12113196; doi:10.3390/life15050807)
Supplement: Supplementary file 1 [file life-15-00807-s001.zip › Table S1.xlsm]

## Sheet: Records identified
#	Scientific articles	DOI
1	Evaluation of Partially Submerged Sticky Traps On Lake Spillways For Adult Black Fly (Diptera: Simuliidae) Surveillance and Arbovirus Detection.	10.2987/18-6792.1.
2	Nematocera (Ceratopogonidae, Psychodidae, Simuliidae and Culicidae) and control methods.	10.20506/rst.13.4.819.
3	Pathogenesis of Vesicular Stomatitis New Jersey Virus Infection in Deer Mice ( Peromyscus maniculatus) Transmitted by Black Flies ( Simulium vittatum).	10.1177/0300985816653172
4	Biological transmission of vesicular stomatitis virus (New Jersey) by Simulium vittatum (Diptera: Simuliidae).	10.1093/jmedent/29.2.137.
5	Vesicular Stomatitis Virus Transmission Dynamics Within Its Endemic Range in Chiapas, Mexico	10.3390/v16111742
6	The salivary secretome of the biting midge, Culicoides sonorensis.	10.7717/peerj.426. eCollection 2014.
7	Bite transmission of vesicular stomatitis virus (New Jersey serotype) to laboratory mice by Simulium vittatum (Diptera: Simuliidae).	10.1093/jmedent/36.4.410.
8	Isolation of arboviruses from Culicoides midges (Diptera: Ceratopogonidae) in Colorado during an epizootic of vesicular stomatitis New Jersey	10.1093/jmedent/27.4.487
9	Surveillance along the Rio Grande during the 2020 Vesicular Stomatitis Outbreak Reveals Spatio-Temporal Dynamics of and Viral RNA Detection in Black Flies.	10.3390/patógenos10101264
10	Influence of nonsystemic transmission on the epidemiology of insect borne arboviruses: a case study of vesicular stomatitis epidemiology in the western United States	10.1603/0022-2585-39.3.417
11	Arbovirus isolations from mosquitoes in South Slovakia
12	Bite transmission of vesicular stomatitis virus (New Jersey serotype) to laboratory mice by Simulium vittatum (Diptera: Simuliidae)	10.1093/jmedent/36.4.410
13	The salivary secretome of the biting midge, Culicoides sonorensis	10.7717/peerj.426
14	Deforestation: effects on vector-borne disease	10.1017/s0031182000086121
15	Black soldier fly (Hermetia illucens) larvae powder as a larval diet ingredient for mass-rearing Aedes mosquitoes	10.1051/parasite/2019059
16	Bloodsucking Diptera (Culicidae, Psychodidae, Ceratopogonidae, Simuliidae, Tabanidae) collected in Suriname, 1978-1982
17	Complete mitochondrial genome of a Eurytopic midge, Polypedilum nubifer (Diptera: Chironomidae)	10.1080/23802359.2022.2122746
18	Unravelling the Single-Stranded DNA Virome of the New Zealand Blackfly	10.3390/v11060532
19	Vesicular Stomatitis Virus Transmission: A Comparison of Incriminated Vectors	10.3390/insects9040190
20	Vector competence of select black fly species for vesicular stomatitis virus (New Jersey serotype)	10.4269/ajtmh.1997.57.42
21	Insects as vectors: systematics and biology
22	Mechanical transmission of vesicular stomatitis New Jersey virus by Simulium vittatum (Diptera: Simuliidae) to domestic swine (Sus scrofa)	10.1603/033.046.0643
23	Experimental Transmission of New Jersey Vesicular Stomatitis Virus by Simulium vittatum to Cattle: Clinical Outcome Influenced by Feeding Site	10.1603/033.046.0419
24	Biological transmission of vesicular stomatitis virus (New Jersey serotype) by Simulium vittatum (Diptera: Simuliidae) to domestic swine (Sus scrofa)	10.1603/0022-2585-41.1.78
25	The blackfly Simulium buissoni and infection by hepatitis B virus on a holoendemic island of the Marquesas archipelago in French Polynesia	10.4269/ajtmh.1993.48.763
26	Zoonotic Implications of Onchocerca Species on Human Health	10.3390/pathogens9090761
27	Vesicular Stomatitis Virus Detected in Biting Midges and Black Flies during the 2023 Outbreak in Southern California	10.3390/v16091428
28	Detection of Vesicular Stomatitis Virus Indiana from Insects Collected during the 2020 Outbreak in Kansas, USA	10.3390/pathogens10091126
29	Laboratory vector competence of black flies (Diptera:Simuliidae) for the Indiana serotype of vesicular stomatitis virus	10.1111/j.1749-6632.2000.tb05323.x
30	Community composition of black flies during and after the 2020 vesicular stomatitis virus outbreak in Southern New Mexico, USA	10.1186/s13071-024-06127-6
31	Immunolocalization of vesicular stomatitis virus in black flies (Simulium vittatum)	10.1111/j.1749-6632.2002.tb04401.x
32	Contribution to the knowledge on black flies (Diptera: Simuliidae) as vectors of Leucocytozoon (Haemosporida) parasites in Lithuania	10.1016/j.parint.2021.102515
33	Cross-border collaboration in onchocerciasis elimination in Uganda: progress, challenges and opportunities from 2008 to 2013	10.1186/s12992-018-0333-1
34	Simulium vittatum (Diptera: Simuliidae) and Lutzomyia longipalpis (Diptera: Psychodidae) salivary gland hyaluronidase activity	10.1603/0022-2585-37.5.743
35	An epizootic of patent iridescent virus disease in multiple species of blackflies in Chiapas, Mexico	10.1046/j.1365-2915.2000.00258.x
36	Black fly salivary gland extract inhibits proliferation and induces apoptosis in murine splenocytes	10.1111/j.1365-3024.2009.01186.x
37	Host predilection and transmissibility of vesicular stomatitis New Jersey virus strains in domestic cattle (Bos taurus) and swine (Sus scrofa)	10.1186/1746-6148-8-183
38	Isolation, identification and functional profile of excretory-secretory peptides from Onchocerca ochengi	10.1016/j.actatropica.2014.11.015
39	Studies on the transmission of Venezuelan equine encephalitis virus by Colombian simuliidae (Diptera)	10.4269/ajtmh.1985.34.799
40	Characterization of apyrase-like activity in Ochlerotatus triseriatus, Ochlerotatus hendersoni, and Aedes aegypti
41	Association of a Sindbis-like virus with Ockelbo disease in Sweden	10.4269/ajtmh.1984.33.1212
42	Reduced seroprevalence of Kaposi's sarcoma-associated herpesvirus (KSHV), human herpesvirus 8 (HHV8), related to suppression of Anopheles density in Italy	10.1111/j.1365-2915.2003.00465.x
43	Transmission of vesicular stomatitis virus from infected to noninfected black flies co-feeding on nonviremic deer mice	10.1126/science.287.5452.485
44	DNA barcoding of blackflies (Diptera: Simuliidae) as a tool for species identification and detection of hidden diversity in the eastern regions of Spain	10.1186/s13071-018-3046-7
45	Black fly involvement in the epidemic transmission of vesicular stomatitis New Jersey virus (Rhabdoviridae: Vesiculovirus)	10.1089/vbz.2004.4.351
46	Passage of ingested Mansonella ozzardi (Spirurida: Onchocercidae) microfilariae through the midgut of Aedes aegypti (Diptera: Culicidae)	10.1603/0022-2585(2007)44[111:poimos]2.0.co;2
47	Hematophagous Diptera collected from a horse and paired carbon dioxide-baited suction trap in southern California: relevance to West Nile virus epizootiology	10.1603/0022-2585(2008)45[115:hdcfah]2.0.co;2
48	Epizootic vesicular stomatitis in Colorado, 1982: epidemiologic and entomologic studies	10.4269/ajtmh.1987.36.166
49	Phylogenetic relationships of the Culicomorpha inferred from 18S and 5.8S ribosomal DNA sequences. (Diptera:Nematocera)	10.1111/j.1365-2583.1997.tb00078.x
50	Metagenomic Analysis of the Virome of Mosquito Excreta	10.1128/mSphere.00587-20
51	Metagenomic analysis of individual mosquito viromes reveals the geographical patterns and drivers of viral diversity	10.1038/s41559-024-02365-0
52	Metagenomic analysis reveals the virome profiles of Aedes albopictus in Guangzhou, China	10.3389/fcimb.2023.1133120
53	Viral metagenomics reveals the presence of novel Zika virus variants in Aedes mosquitoes from Barbados	10.1186/s13071-021-04840-0
54	Metagenomic Virome Analysis of Culex Mosquitoes from Kenya and China	10.3390/v10010030
55	Translating mosquito viromes into vector management strategies	10.1016/j.pt.2023.11.002
56	Metagenomic analysis of individual mosquitos reveals the ecology of insect viruses	10.1101/2023.08.28.555221
57	Aedes aegypti and Ae. albopictus microbiome/virome: new strategies for controlling arboviral transmission?	10.1186/s13071-022-05401-9
58	Bidirectional Interactions between Arboviruses and the Bacterial and Viral Microbiota in Aedes aegypti and Culex quinquefasciatus	10.1128/mbio.01021-22
59	Dissecting the Species-Specific Virome in Culicoides of Thrace.	10.3389/fmicb.2022.802577
60	Intrinsic variation in the vertically transmitted core virome of the mosquito Aedes aegypti	10.1111/mec.16412
61	Aedes Mosquito Virome in Southwestern Cameroon: Lack of Core Virome, But a Very Rich and Diverse Virome in Ae. africanus Compared to Other Aedes Species	10.3390/v16071172
62	The virome of the invasive Asian bush mosquito Aedes japonicus in Europe	10.1093/ve/vead041
63	Influence of dengue virus serotypes on the abundance of Aedes aegypti insect-specific viruses (ISVs)	10.1128/jvi.01507-23
64	Exploring mosquito virome dynamics within São Paulo Zoo: insights into mosquito-virus-environment interactions	10.3389/fcimb.2024.1496126
65	Viromics Reveal a Number of Novel RNA Viruses in Swedish Mosquitoes	10.3390/v11111027
66	Metagenomics	10.1111/j.1472-765X.2008.02444.x
67	Clinical metagenomics	10.1038/s41576-019-0113-7
68	Metagenomic Assembly: Overview, Challenges and Applications
69	Metagenomic tools in microbial ecology research	10.1016/j.copbio.2021.01.019
70	World blackflies (Diptera: Simuliidae): A comprehensive revision of the taxonomic and geographical inventory
71	Recent Advances in Metagenomic Approaches, Applications, and Challenge	10.1007/s00284-023-03451-5
72	Composition and global distribution of the mosquito virome - A comprehensive database of insect-specific viruses	10.1016/j.onehlt.2023.100490
73	Metagenomics analysis reveals presence of the Merida-like virus in Georgia	10.3389/fmicb.2023.1258810
74	Metagenomic sequencing characterizes a wide diversity of viruses in field mosquito samples in Nigeria	10.1038/s41598-022-11797-2
75	Genomic and phylogenetic profiling of RNA of tick-borne arboviruses in Hainan Island, China	10.1016/j.micinf.2023.105218
76	Virome of > 12 thousand Culex mosquitoes from throughout California	10.1016/j.virol.2018.07.029
77	Longitudinal Study of Viral Diversity Associated with Mosquito Species Circulating in Cambodia	10.3390/v15091831
78	Deciphering the Virome of Culex vishnui Subgroup Mosquitoes, the Major Vectors of Japanese Encephalitis, in Japan	10.3390/v12030264
79	A library preparation optimized for metagenomics of RNA viruses	10.1111/1755-0998.13378
80	Viral RNA Metagenomics of Hyalomma Ticks Collected from Dromedary Camels in Makkah Province, Saudi Arabia	10.3390/v13071396
81	The Diversity and Distribution of Viruses Associated with Culex annulirostris Mosquitoes from the Kimberley Region of Western Australia	10.3390/v12070717
82	Local-scale virome depiction in Medellín, Colombia, supports significant differences between Aedes aegypti and Aedes albopictus	10.1371/journal.pone.0263143
83	Uncovering the genetic diversity within the Aedes notoscriptus virome and isolation of new viruses from this highly urbanised and invasive mosquito	10.1093/ve/veab082
84	Lack of abundant core virome in Culex mosquitoes from a temperate climate region despite a mosquito species-specific virome	10.1128/msystems.00012-24
85	Metagenomic sequencing reveals viral abundance and diversity in mosquitoes from the Shaanxi-Gansu-Ningxia region, China	10.1371/journal.pntd.0009381
86	Characterizing viral species in mosquitoes (Culicidae) in the Colombian Orinoco: insights from a preliminary metagenomic study	10.1038/s41598-023-49232-9
87	Small RNA sequencing of field Culex mosquitoes identifies patterns of viral infection and the mosquito immune response	10.1038/s41598-023-37571-6
88	Characterizing viral species in mosquitoes (Culicidae) in the Colombian Orinoco: insights from a preliminary metagenomic study	10.1038/s41598-023-49232-9
89	Redefining the invertebrate RNA virosphere	10.1038/nature20167
90	A time-series meta-transcriptomic analysis reveals the seasonal, host, and gender structure of mosquito viromes	10.1093/ve/veac006
91	Detection of novel and recognized RNA viruses in mosquitoes from the Yucatan Peninsula of Mexico using metagenomics and characterization of their in vitro host ranges	10.1099/jgv.0.001165
92	Complete Genome Sequence of Houston Virus, a Newly Discovered Mosquito-Specific Virus Isolated from Culex quinquefasciatus in Mexico	10.1128/MRA.00808-18
93	Discovery of a novel Tymoviridae-like virus in mosquitoes from Mexico	10.1007/s00705-018-4098-x
94	Isolation of a novel rhabdovirus and detection of multiple novel viral sequences in Culex species mosquitoes in the United States	10.1007/s00705-022-05586-5
95	Tracking arboviruses, their transmission vectors and potential hosts by nanopore sequencing of mosquitoes
96	RNA virome analysis of questing ticks from Hokuriku District, Japan, and the evolutionary dynamics of tick-borne phleboviruses	10.1016/j.ttbdis.2019.101364
97	Stable distinct core eukaryotic viromes in different mosquito species from Guadeloupe, using single mosquito viral metagenomics	10.1186/s40168-019-0734-2
98	Establishment of Culex modestus in Belgium and a Glance into the Virome of Belgian Mosquito Species	10.1128/mSphere.01229-20
99	Metagenomic Analysis Reveals Three Novel and Prevalent Mosquito Viruses from a Single Pool of Aedes vexans nipponii Collected in the Republic of Korea	10.3390/v11030222
100	Viromics on Honey-Baited FTA Cards as a New Tool for the Detection of Circulating Viruses in Mosquitoes	10.3390/v12030274
101	Investigation of RNA Viruses in Culicoides Latreille, 1809 (Diptera: Ceratopogonidae) in a Mining Complex in the Southeastern Region of the Brazilian Amazon	10.3390/v16121862
102	Mansonellosis: current perspectives	10.2147/RRTM.S125750
103	The Black Flies (Simuliidae) of North America	10.14411/eje.2005.024
104	Ecologically and medically important black flies of the genus Simulium: Identification of biogeographical groups according to similar larval niches	10.1016/j.scitotenv.2024.170454
105	Evolution, epidemiology, and population genetics of black flies (Diptera: Simuliidae)	10.1016/j.meegid.2010.07.003
106	The Biodiversity of Blackflies (Diptera: Simuliidae) in Brazil: New Distribution Records and Updated Checklist	10.1007/s13744-024-01144-7
107	Diagnóstico microbiológico de arbovirosis y robovirosis emergentes	10.1016/j.eimc.2013.07.011
108	Unraveling the viral dark matter through viral metagenomics.	10.3389/fimmu.2022.1005107.
109	Control of onchocerciasis	10.1016/S0065-308X(05)61009-3
110	Elimination of human onchocerciasis: progress report, 2023–2024
111	Simuliid blackflies (Diptera: Simuliidae) and ceratopogonid midges (Diptera: Ceratopogonidae) as vectors of Mansonella ozzardi (Nematoda: Onchocercidae) in northern Argentina	10.1590/s0074-02762001000400003
112	Development of Mansonella ozzardi in Simulium amazonicum, S. argentiscutum, and Culicoides insinuatus from Amazonas, Colombia	10.4269/ajtmh.1982.31.1137
113	Morphological description and multilocus genotyping of Onchocerca spp. in red deer (Cervus elaphus) in Switzerland	10.1016/j.ijppaw.2022.10.004
114	Parasitic diseases of equids in Iran (1931–2020): a literature review.	10.1186/s13071-020-04472-w
115	Identification and phylogenetic analysis of Dirofilaria ursi (Nematoda: Filarioidea) from Wisconsin black bears (Ursus americanus) and its Wolbachia endosymbiont	0.1645/GE-2208.1
116	A combined human case of Dirofilaria ursi infection in dorsal subcutaneous tissue and Anisakis simplex sensu stricto (s.s.) infection in ventral subcutaneous tissue	10.1186/s41182-017-0067-4
117	The simuliid vectors of Splendidofilaria fallisensis of ducks	https://doi.org/10.1139/z68-084
118	Molecular detection of Leucocytozoon (Apicomplexa: Haemosporida) in black flies (Diptera: Simuliidae) from Thailand	10.1016/j.actatropica.2018.11.024
119	The esperanza window trap reduces the human biting rate of Simulium ochraceum s.l. in formerly onchocerciasis endemic foci in Southern Mexico	https://doi.org/10.1371/journal.pntd.0005686
120	Human-landing rate, gonotrophic cycle length, survivorship, and public health importance of Simulium erythrocephalum in Zaragoza, northeastern Spain	10.1186/s13071-017-2115-7
121	Surveillance of a Pest Through a Public Health Information System: The Case of the Blackfly (Simulium erythrocephalum) in Zaragoza (Spain) during 2009-2015	10.3390/ijerph17103734
122	Review of blackfly (Diptera: Simuliidae) control in South Africa	10.4102/ojvr.v70i4.295
123	Survey of blackfly (Diptera: Simuliidae) annoyance levels and abundance along the Vaal and Orange Rivers, South Africa	10.4102/jsava.v83i1.5
124	Estimation of survival and gonotrophic cycle length of Simulium metallicum sensu lato (Diptera: Simuliidae) in southern Mexico
125	Estimating the gonotrophic cycle and survivorship of Simulium ochraceum (Diptera: Simuliidae) during routine vector surveillance in southern Mexico
126	Risk of Attacks by Blackflies (Diptera: Simuliidae) and Occurrence of Severe Skin Symptoms in Bitten Patients along the Eastern Border of the European Union	10.3390/ijerph19137610
127	Who is biting you? DNA barcodes reveal cryptic diversity in human-biting black flies (Diptera: Simuliidae)	10.1016/j.actatropica.2019.05.001
128	Biting Rates and Onchocerca Infectivity Status of Black Flies from the Simulium damnosum Complex (Diptera: Simuliidae) in Osun State, Nigeria	10.1093/jme/tjz250
129	Ratio changes in blood-feeding and voltinism in black flies (Diptera: Simuliidae) over a latitudinal gradient in North America north of Mexico	10.1111/mve.12755
130	Arboviruses: A Family on the Move	10.1007/978-981-10-8727-1_1
131	Viral meningitis and encephalitis: an update	10.1097/QCO.0000000000000922
132	Metagenomic arbovirus detection using MinION nanopore sequencing	10.1016/j.jviromet.2017.08.019
133	Oropouche virus as an emerging cause of acute febrile illness in Colombia	10.1080/22221751.2022.2136536
134	Host range specificity of flaviviruses: correlation with in vitro replication	10.1603/0022-2585(2007)44[93:hrsofc]2.0.co;2
135	History of Arbovirus Research in the Czech Republic	10.3390/v13112334
136	Transmission of arboviruses without involvement of arthropod vectors
137	Present and future arboviral threats	10.1016/j.antiviral.2009.10.008
138	The role of co-infection and swarm dynamics in arbovirus transmission	10.1016/j.virusres.2019.03.010
139	Mosquito-Specific Viruses-Transmission and Interaction.	10.3390/v11090873.
140	Emergence and re-emergence of mosquito-borne arboviruses.	10.1016/j.coviro.2019.01.001
141	The Togaviridae and the Flaviviridae	10.1016/B978-0-12-801238-3.00085-4
142	Molecular Virology of Human Pathogenic Viruses
143	History of Arbovirus Research in the Czech Republic	10.3390/v13112334
144	Taxonomy of the order Bunyavirales: update 2019	10.1007/s00705-019-04253-6
145	ICTV Virus Taxonomy Profile: Phenuiviridae 2023	10.1099/jgv.0.001893
146	ICTV Virus Taxonomy Profile: Nairoviridae 2024	10.1099/jgv.0.001974
147	Re-emergence of bluetongue, African horse sickness, and other Orbivirus diseases	10.1051/vetres/2010007
148	Epidemiological Study of Thogoto and Dhori Virus Infection in People Bitten by Ticks, and in Sheep, in an Area of Northern Spain	10.3390/ijerph17072254
149	Simultaneous detection of Zika, chikungunya, dengue, yellow fever, West Nile, and Japanese encephalitis viruses by a two-tube multiplex real-time RT-PCR assay	10.1002/jmv.27658
150	Flaviviridae Nonstructural Proteins: The Role in Molecular Mechanisms of Triggering Inflammation	10.3390/v14081808
151	Arboviral Equine Encephalitides	10.1016/j.cveq.2022.04.004
152	ICTV Virus Taxonomy Profile: Togaviridae	10.1099/jgv.0.001072
153	Oropouche virus: A neglected global arboviral threat	10.1016/j.virusres.2024.199318
154	Insect-specific viruses and their potential impact on arbovirus transmission	10.1016/j.coviro.2015.08.007
155	Resurgent vector-borne diseases as a global health problem	10.3201/eid0403.980326
156	Emerging and resurging vector-borne diseases	10.1146/annurev.ento.44.1.51
157	Arbovirus in Solid Organ Transplants: A Narrative Review of the Literature	10.3390/v16111778
158	Oropouche Fever: A Review	10.3390/v10040175
159	Diagnosing viral encephalitis and emerging concepts	10.1097/WCO.0000000000001155
160	Possible Arbovirus Found in Virome of Melophagus ovinus	10.3390/v13122375
161	On Natural Foci of Infection and Parasitic Diseases
162	Impacts of Biodiversity and Biodiversity Loss on Zoonotic Diseases.	https://doi.org/10.1073/pnas.2023540118
163	Aedes aegypti in Southern Brazil: Spatiotemporal Distribution Dynamics and Association with Climate and Environmental Factors	10.3390/tropicalmed8020077
164	The role of urbanisation in the spread of Aedes mosquitoes and the diseases they transmit-A systematic review	10.1371/journal.pntd.0009631
165	The Transmission of Myxomatosis by Simulium melatum Wharton (Diptera: Simuliidae)	10.1371/journal.pntd.0009631
166	Jingmenviruses: Ubiquitous, understudied, segmented flavi-like viruses	10.3389/fmicb.2022.997058
167	Oncoviruses: future prospects of molecular mechanisms and therapeutic strategies	10.1016/B978-0-12-824156-1.00012-1
168	Vesicular Stomatitis Virus	10.1016/j.cveq.2022.11.004
169	Biological transmission of vesicular stomatitis virus (New Jersey) by Simulium vittatum (Diptera: Simuliidae)	10.1093/jmedent/29.2.137
170	Emergence and re-emergence of vesicular stomatitis in the United States	10.1016/s0168-1702(02)00026-6
171	Insect transmission of equine encephalomyelitis studies.
172	Experimental transmission of vesicular stomatitis virus by Diptera	10.1093/infdis/96.2.184
173	Rift Valley fever affecting humans in South Africa: a clinicopathological study
174	The arbovirus vector potential of a simuliid.
175	Effective mosquito and arbovirus surveillance using metabarcoding	10.1111/1755-0998.12682
176	Symbiotic Interactions Between Mosquitoes and Mosquito Viruses	10.3389/fcimb.2021.694020
177	Virome of Three Termite Species from Southern Vietnam	10.3390/v14050860
178	Encefalitis Equina Venezolana en Colombia 1967
179	Enhanced arbovirus surveillance with deep sequencing: Identification of novel rhabdoviruses and bunyaviruses in Australian mosquitoes	10.1016/j.virol.2013.09.026
180	Unbiased Strain-Typing of Arbovirus Directly from Mosquitoes Using Nanopore Sequencing: A Field-forward Biosurveillance Protocol	10.1038/s41598-018-23641-7
181	Evaluation of Viral RNA Recovery Methods in Vectors by Metagenomic Sequencing	10.3390/v12050562
182	Advancing arbovirus diagnosis in Brazil: strengthening diagnostic strategies and public health data collection	10.1016/j.bjid.2024.103766
183	Biting fly-arbovirus probe in interior Alaska (Culicidae) (Simuliidae) – (SSH: California complex) (Northway: Bunyamwera group)
184	Effects of Arbovirus Multi-Host Life Cycles on Dinucleotide and Codon Usage Patterns	10.3390/v11070643
185	The Black Flies (Simuliidae) of North America
186	Natural infection in arthropod vectors
187	Biting flies collected from recumbent bluetongue-infected sheep in Idaho.
188	Nodding syndrome-a new hypothesis and new direction for research	10.1016/j.ijid.2014.08.001
189	Active infection with Onchocerca volvulus and the linkage to epilepsy/nodding syndrome	10.1371/journal.pntd.0012076
190	Arbovirus Catalog
191	Public health threat of new, reemerging, and neglected zoonoses in the industrialized world	10.3201/eid1601.081467
192	Human viruses: discovery and emergence	10.1098/rstb.2011.0354
193	Vertebrate Reservoirs of Arboviruses: Myth, Synonym of Amplifier, or Reality?	10.3390/v9070185
194	A yellow fever epizootic in Zika Forest, Uganda, during 1972: Part 2: Monkey serology	10.1016/0035-9203(77)90104-3
195	Schmallenberg virus: a systematic international literature review (2011-2019) from an Irish perspective	10.1186/s13620-019-0147-3
196	Identification of a Orthohantavirus strain by clinical metagenomics in Brazil	10.1016/j.diagmicrobio.2024.116501
197	Analysis of the diversity of tick-borne viruses at the border areas in Liaoning Province, China	10.3389/fmicb.2023.1179156
198	Assessment of metagenomic Nanopore and Illumina sequencing for recovering whole genome sequences of chikungunya and dengue viruses directly from clinical samples	10.2807/1560-7917.ES.2018.23.50.1800228
199	Arbovirus detection in insect vectors by rapid, high-throughput pyrosequencing	10.1371/journal.pntd.0000878
200	Fatal Case of Chronic Jamestown Canyon Virus Encephalitis Diagnosed by Metagenomic Sequencing in Patient Receiving Rituximab	10.3201/eid2701.203448
201	Presence of Segmented Flavivirus Infections in North America	10.3201/eid2608.190986
202	Dissecting the Species-Specific Virome in Culicoides of Thrace	10.3389/fmicb.2022.802577
203	Towards reliable whole genome sequencing for outbreak preparedness and response	10.1186/s12864-022-08749-5
204	Coinfections of Zika and Chikungunya Viruses in Bahia, Brazil, Identified by Metagenomic Next-Generation Sequencing	10.1128/JCM.00877-16
205	Biotic and abiotic factors shape the microbiota of wild-caught populations of the arbovirus vector Culicoides imicola	10.1111/imb.12526
206	Viral metagenomics on animals as a tool for the detection of zoonoses prior to human infection?	10.3390/ijms150610377
207	Detection of an arbovirus in an invertebrate and a vertebrate host using the polymerase chain reaction	10.1016/0166-0934(90)90071-m
208	Using Metagenomics to Characterize an Expanding Virosphere	10.1016/j.cell.2018.02.043
209	Unprecedented genomic diversity of RNA viruses in arthropods reveals the ancestry of negative-sense RNA viruses	10.7554/eLife.05378
210	Cameroonian blackflies (Diptera: Simuliidae) harbour a plethora of (RNA) viruses	10.1101/2024.04.05.588247
211	Protocol for Generating Infectious RNA Viromes from Complex Biological Samples	10.1007/978-1-4939-8682-8_3
212	Hidden Viral Sequences in Public Sequencing Data and Warning for Future Emerging Diseases	10.1128/mBio.01638-21
213	Assessing the Epidemic Potential of RNA and DNA Viruses	10.3201/eid2212.160123
214	Viral Metagenomics on Blood-Feeding Arthropods as a Tool for Human Disease Surveillance	10.3390/ijms17101743
215	Emerging zoonotic viruses: new lessons on receptor and entry mechanisms	10.1016/j.coviro.2011.05.014
216	Metagenomic Analysis for Diagnosis of Hemorrhagic Fever in Minas Gerais, Brazil	10.3390/microorganisms12040769
217	Early Genomic Surveillance and Phylogeographic Analysis of Getah Virus, a Reemerging Arbovirus, in Livestock in China	10.1128/jvi.01091-22
218	Regional mutations in CHIKV-ECSA genomes and detection of other viruses in the serum of acute febrile patients by a metagenomic approach in Mato Grosso, Central-Western Brazil, 2018	10.1016/j.virol.2022.08.013
219	Four principles to establish a universal virus taxonomy	10.1371/journal.pbio.3001922
220	Diagnostic Approach for Arboviral Infections in the United States	10.1128/JCM.01926-19
221	Insect Virus Discovery by Metagenomic and Cell Culture-Based Approaches	10.1007/978-1-4939-7683-6_16
222	Understanding Sabiá virus infections (Brazilian mammarenavirus)	10.1016/j.tmaid.2022.102351
223	A Metagenomic Analysis of Mosquito Virome Collected From Different Animal Farms at Yunnan-Myanmar Border of China	10.3389/fmicb.2020.591478
224	The Discovery of Arthropod-Specific Viruses in Hematophagous Arthropods: An Open Door to Understanding the Mechanisms of Arbovirus and Arthropod Evolution?	10.1146/annurev-ento-020117-043033
225	Metagenomic analysis reveals Culex mosquito virome diversity and Japanese encephalitis genotype V in the Republic of Korea	10.1111/mec.16133
226	Purifying selection decreases the potential for Bangui orthobunyavirus outbreaks in humans	10.1093/ve/vead018
227	High prevalence of Phasi Charoen-like virus from wild-caught Aedes aegypti in Grenada, W.I. as revealed by metagenomic analysis	10.1371/journal.pone.0227998
228	The Influence of Habitat on Viral Diversity in Neotropical Rodent Hosts	10.3390/v13091690
229	Isolation of Oropouche Virus from Febrile Patient, Ecuador	10.3201/eid2405.171569
230	Dengue virus serotype 2 genotype III evolution during the 2019 outbreak in Mato Grosso, Midwestern Brazil	10.1016/j.meegid.2023.105487
231	Emerging Genotype IV Japanese Encephalitis Virus Outbreak in New South Wales, Australia	10.3390/v14091853
232	Horizontal and vertical transmission of viruses by insect and tick vectors
233	Intrinsic factors affecting vector competence of mosquitoes for arboviruses	10.1146/annurev.en.28.010183.001305
234	Dengue virus type 2: replication and tropisms in orally infected Aedes aegypti mosquitoes	10.1186/1471-2180-7-9
235	Intrinsic factors driving mosquito vector competence and viral evolution: a review	10.3389/fcimb.2023.1330600
236	Biological transmission of arboviruses: reexamination of and new insights into components, mechanisms, and unique traits as well as their evolutionary trends	10.1128/CMR.18.4.608-637.2005
237	The specifics of vector transmission of arboviruses of vertebrates and plants	10.1016/j.coviro.2015.07.003
238	Rift Valley Fever	10.1016/j.cll.2017.01.004
239	Diagnosis of Fatal Human Case of St. Louis Encephalitis Virus Infection by Metagenomic Sequencing, California, 2016	10.3201/eid2310.161986
240	The updated genome of the Hungarian population of Aedes koreicus	10.1038/s41598-024-58096-6
241	Rift Valley fever virus(Bunyaviridae: Phlebovirus): an update on pathogenesis, molecular epidemiology, vectors, diagnostics and prevention	10.1051/vetres/2010033
242	Population genomics of louping ill virus provide new insights into the evolution of tick-borne flaviviruses	10.1371/journal.pntd.0008133
243	Seasonal Dynamics of Mosquito-Borne Viruses in the Southwestern Florida Everglades, 2016, 2017	10.4269/ajtmh.20-1547
244	Genomic characterization of Orthonairovirus haemorrhagiae (Crimean-Congo hemorrhagic fever virus) outbreak in North Macedonia	10.1128/mra.00749-24
245	Onchocerciasis-associated epilepsy: an update and future perspectives	10.1016/j.pt.2022.11.010
246	Zoonotic Implications of Onchocerca Species on Human Health	10.3390/pathogens9090761
247	Viral metagenomics, genetic and evolutionary characteristics of Crimean-Congo hemorrhagic fever orthonairovirus in humans, Kosovo	10.1016/j.meegid.2018.07.010
248	Virus Detection: A Review of the Current and Emerging Molecular and Immunological Methods	10.3389/fmolb.2021.637559
249	Chijiahe virus, a novel mosquito-associated virus of the Iflaviridae family found in Shandong Province, China	10.1016/j.heliyon.2025.e42532
250	Genomic Epidemiology Reconstructs the Introduction and Spread of Zika Virus in Central America and Mexico	10.1016/j.chom.2018.04.017
251	Metagenomics Characterization of Ixodes ricinus Intestinal Microbiota as Major Vector of Tick-Borne Diseases in Domestic Animals	10.18502/jad.v17i2.13620
252	Metaviromics Reveals Unknown Viral Diversity in the Biting Midge Culicoides impunctatus	10.3390/v11090865
253	Viral Metagenomics for the Identification of Emerging Infections in Clinical Samples with Inconclusive Dengue, Zika, and Chikungunya Viral Amplification	10.3390/v14091933
254	Metagenome analysis of viruses associated with Anopheles mosquitoes from Ramu Upazila, Cox's Bazar District, Bangladesh	10.7717/peerj.19180
255	New Iflavirus Species Characterized from Mosquitoes Captured in the Sao Paulo Zoological Facilities	10.3390/microorganisms12091749
256	Comparison of Viromes in Ticks from Different Domestic Animals in China	10.1007/s12250-020-00197-3
257	Applied shotgun metagenomics approach for the genetic characterization of dengue viruses	10.1016/j.btecx.2019.100009
258	High-Quality Resolution of the Outbreak-Related Zika Virus Genome and Discovery of New Viruses Using Ion Torrent-Based Metatranscriptomics	10.3390/v12070782
259	Whole-Genome Sequencing of Six Neglected Arboviruses Circulating in Africa Using Sequence-Independent Single Primer Amplification (SISPA) and MinION Nanopore Technologies	10.3390/pathogens11121502
260	Isolation of arboviruses from Culicoides midges (Diptera: Ceratopogonidae) in Colorado during an epizootic of vesicular stomatitis New Jersey	10.1093/jmedent/27.4.487
261	The dynamics of the midgut microbiome in Aedes aegypti during digestion reveal putative symbionts	10.1093/pnasnexus/pgae317
262	Carryover effects of larval exposure to different environmental bacteria drive adult trait variation in a mosquito vector	10.1126/sciadv.1700585
263	Complex interplay of evolutionary forces shaping population genomic structure of invasive Aedes albopictus in southern Europe	10.1371/journal.pntd.0007554
264	Infection Kinetics and Transmissibility of a Reanimated Dengue Virus Serotype 4 Identified Originally in Wild Aedes aegypti From Florida	10.3389/fmicb.2021.734903
265	Comparative Metagenomics of Palearctic and Neotropical Avian Cloacal Viromes Reveal Geographic Bias in Virus Discovery	10.3390/microorganisms8121869
266	EEfinder, a general purpose tool for identification of bacterial and viral endogenized elements in eukaryotic genomes	10.1016/j.csbj.2024.10.012
267	Viral metagenomics in blood donors with post-donation diseases and negative tests for dengue and Zika viruses RNA detection during a major outbreak of arboviruses in Sao Paulo State in 2016	10.1590/S1678-9946202062070
268	A Novel and Divergent Gyrovirus with Unusual Genomic Features Detected in Wild Passerine Birds from a Remote Rainforest in French Guiana	10.3390/v11121148
269	Novel genome sequences of cell-fusing agent virus allow comparison of virus phylogeny with the genetic structure of Aedes aegypti populations	10.1093/ve/veaa018
270	Genomic characterization of Changuinola viruses from Panama: evidence for multiple genome segment reassortment	10.1007/s11262-020-01758-0
271	Letea Virus: Comparative Genomics and Phylogenetic Analysis of a Novel Reassortant Orbivirus Discovered in Grass Snakes (Natrix natrix)	10.3390/v12020243
272	Detection and characterization of a novel rhabdovirus in Aedes cantans mosquitoes and evidence for a mosquito-associated new genus in the family Rhabdoviridae	10.1016/j.meegid.2017.09.026
273	The PRISMA 2020 statement: an updated guideline for reporting systematic reviews	https://doi.org/10.1136/bmj.n71
274	Identical Viral Genetic Sequence Found in Black Flies (Simulium bivittatum) and the Equine Index Case of the 2006 U.S. Vesicular Stomatitis Outbreak	10.3390/pathogens10080929
275	Laboratory Vector Competence of Black Flies (Diptera: Simuliidæ) for the Indiana Serotype of Vesicular Stomatitis Virus	10.1111/j.1749-6632.2000.tb05323.x
276	Equine Alphaviruses.
277	Arthropod Collections and Virus Isolations from Argentine Mosquitoes.
278	Biological and Chemical Control of Blackflies (Diptera: Simuliidae) in the Orange River.
279	RNA virome analysis of hematophagous Chironomoidea flies (Diptera: Ceratopogonidae and Simuliidae) collected in Tokyo, Japan.

## Sheet: Records screened
#	Scientific articles	DOI
1	Nematocera (Ceratopogonidae, Psychodidae, Simuliidae and Culicidae) and control methods.	10.20506/rst.13.4.819.
2	Pathogenesis of Vesicular Stomatitis New Jersey Virus Infection in Deer Mice ( Peromyscus maniculatus) Transmitted by Black Flies ( Simulium vittatum).	10.1177/0300985816653172
3	The salivary secretome of the biting midge, Culicoides sonorensis.	10.7717/peerj.426. eCollection 2014.
4	Bite transmission of vesicular stomatitis virus (New Jersey serotype) to laboratory mice by Simulium vittatum (Diptera: Simuliidae).	10.1093/jmedent/36.4.410.
5	Influence of nonsystemic transmission on the epidemiology of insect borne arboviruses: a case study of vesicular stomatitis epidemiology in the western United States	10.1603/0022-2585-39.3.417
6	The salivary secretome of the biting midge, Culicoides sonorensis	10.7717/peerj.426
7	Deforestation: effects on vector-borne disease	10.1017/s0031182000086121
8	Black soldier fly (Hermetia illucens) larvae powder as a larval diet ingredient for mass-rearing Aedes mosquitoes	10.1051/parasite/2019059
9	Complete mitochondrial genome of a Eurytopic midge, Polypedilum nubifer (Diptera: Chironomidae)	10.1080/23802359.2022.2122746
10	Vector competence of select black fly species for vesicular stomatitis virus (New Jersey serotype)	10.4269/ajtmh.1997.57.42
11	Evaluation of Partially Submerged Sticky Traps On Lake Spillways For Adult Black Fly (Diptera: Simuliidae) Surveillance and Arbovirus Detection.	10.2987/18-6792.1.
12	Biological transmission of vesicular stomatitis virus (New Jersey) by Simulium vittatum (Diptera: Simuliidae).	10.1093/jmedent/29.2.137.
13	Vesicular Stomatitis Virus Transmission Dynamics Within Its Endemic Range in Chiapas, Mexico	10.3390/v16111742
14	Isolation of arboviruses from Culicoides midges (Diptera: Ceratopogonidae) in Colorado during an epizootic of vesicular stomatitis New Jersey	10.1093/jmedent/27.4.487
15	Surveillance along the Rio Grande during the 2020 Vesicular Stomatitis Outbreak Reveals Spatio-Temporal Dynamics of and Viral RNA Detection in Black Flies.	10.3390/patógenos10101264
16	Bite transmission of vesicular stomatitis virus (New Jersey serotype) to laboratory mice by Simulium vittatum (Diptera: Simuliidae)	10.1093/jmedent/36.4.410
17	Unravelling the Single-Stranded DNA Virome of the New Zealand Blackfly	10.3390/v11060532
18	Vesicular Stomatitis Virus Transmission: A Comparison of Incriminated Vectors	10.3390/insects9040190
19	The blackfly Simulium buissoni and infection by hepatitis B virus on a holoendemic island of the Marquesas archipelago in French Polynesia	10.4269/ajtmh.1993.48.763
20	Schmallenberg virus in Germany 2011-2014: searching for the vectors	10.1007/s00436-015-4768-5
21	Vesicular Stomatitis Virus Detected in Biting Midges and Black Flies during the 2023 Outbreak in Southern California	10.3390/v16091428
22	Detection of Vesicular Stomatitis Virus Indiana from Insects Collected during the 2020 Outbreak in Kansas, USA	10.3390/pathogens10091126
23	Laboratory vector competence of black flies (Diptera:Simuliidae) for the Indiana serotype of vesicular stomatitis virus	10.1111/j.1749-6632.2000.tb05323.x
24	Community composition of black flies during and after the 2020 vesicular stomatitis virus outbreak in Southern New Mexico, USA	10.1186/s13071-024-06127-6
25	Immunolocalization of vesicular stomatitis virus in black flies (Simulium vittatum)	10.1111/j.1749-6632.2002.tb04401.x
26	Contribution to the knowledge on black flies (Diptera: Simuliidae) as vectors of Leucocytozoon (Haemosporida) parasites in Lithuania	10.1016/j.parint.2021.102515
27	Cross-border collaboration in onchocerciasis elimination in Uganda: progress, challenges and opportunities from 2008 to 2013	10.1186/s12992-018-0333-1
28	Simulium vittatum (Diptera: Simuliidae) and Lutzomyia longipalpis (Diptera: Psychodidae) salivary gland hyaluronidase activity	10.1603/0022-2585-37.5.743
29	An epizootic of patent iridescent virus disease in multiple species of blackflies in Chiapas, Mexico	10.1046/j.1365-2915.2000.00258.x
30	Black fly salivary gland extract inhibits proliferation and induces apoptosis in murine splenocytes	10.1111/j.1365-3024.2009.01186.x
31	Host predilection and transmissibility of vesicular stomatitis New Jersey virus strains in domestic cattle (Bos taurus) and swine (Sus scrofa)	10.1186/1746-6148-8-183
32	Isolation, identification and functional profile of excretory-secretory peptides from Onchocerca ochengi	10.1016/j.actatropica.2014.11.015
33	Association of a Sindbis-like virus with Ockelbo disease in Sweden	10.4269/ajtmh.1984.33.1212
34	Reduced seroprevalence of Kaposi's sarcoma-associated herpesvirus (KSHV), human herpesvirus 8 (HHV8), related to suppression of Anopheles density in Italy	10.1111/j.1365-2915.2003.00465.x
35	DNA barcoding of blackflies (Diptera: Simuliidae) as a tool for species identification and detection of hidden diversity in the eastern regions of Spain	10.1186/s13071-018-3046-7
36	Black fly involvement in the epidemic transmission of vesicular stomatitis New Jersey virus (Rhabdoviridae: Vesiculovirus)	10.1089/vbz.2004.4.351
37	Mechanical transmission of vesicular stomatitis New Jersey virus by Simulium vittatum (Diptera: Simuliidae) to domestic swine (Sus scrofa)	10.1603/033.046.0643
38	Experimental Transmission of New Jersey Vesicular Stomatitis Virus by Simulium vittatum to Cattle: Clinical Outcome Influenced by Feeding Site	10.1603/033.046.0419
39	Biological transmission of vesicular stomatitis virus (New Jersey serotype) by Simulium vittatum (Diptera: Simuliidae) to domestic swine (Sus scrofa)	10.1603/0022-2585-41.1.78
40	Studies on the transmission of Venezuelan equine encephalitis virus by Colombian simuliidae (Diptera)	10.4269/ajtmh.1985.34.799
41	Transmission of vesicular stomatitis virus from infected to noninfected black flies co-feeding on nonviremic deer mice	10.1126/science.287.5452.485
42	Metagenomic analysis of individual mosquitos reveals the ecology of insect viruses	10.1101/2023.08.28.555221
43	Exploring mosquito virome dynamics within São Paulo Zoo: insights into mosquito-virus-environment interactions	10.3389/fcimb.2024.1496126
44	Clinical metagenomics	10.1038/s41576-019-0113-7
45	Metagenomic Assembly: Overview, Challenges and Applications
46	Metagenomic tools in microbial ecology research	10.1016/j.copbio.2021.01.019
47	World blackflies (Diptera: Simuliidae): A comprehensive revision of the taxonomic and geographical inventory
48	Virome of > 12 thousand Culex mosquitoes from throughout California	10.1016/j.virol.2018.07.029
49	Redefining the invertebrate RNA virosphere	10.1038/nature20167
50	A time-series meta-transcriptomic analysis reveals the seasonal, host, and gender structure of mosquito viromes	10.1093/ve/veac006
51	Passage of ingested Mansonella ozzardi (Spirurida: Onchocercidae) microfilariae through the midgut of Aedes aegypti (Diptera: Culicidae)	10.1603/0022-2585(2007)44[111:poimos]2.0.co;2
52	Hematophagous Diptera collected from a horse and paired carbon dioxide-baited suction trap in southern California: relevance to West Nile virus epizootiology	10.1603/0022-2585(2008)45[115:hdcfah]2.0.co;2
53	Epizootic vesicular stomatitis in Colorado, 1982: epidemiologic and entomologic studies	10.4269/ajtmh.1987.36.166
54	Phylogenetic relationships of the Culicomorpha inferred from 18S and 5.8S ribosomal DNA sequences. (Diptera:Nematocera)	10.1111/j.1365-2583.1997.tb00078.x
55	Metagenomic Analysis of the Virome of Mosquito Excreta	10.1128/mSphere.00587-20
56	Metagenomic analysis of individual mosquito viromes reveals the geographical patterns and drivers of viral diversity	10.1038/s41559-024-02365-0
57	Metagenomic analysis reveals the virome profiles of Aedes albopictus in Guangzhou, China	10.3389/fcimb.2023.1133120
58	Detection of novel and recognized RNA viruses in mosquitoes from the Yucatan Peninsula of Mexico using metagenomics and characterization of their in vitro host ranges	10.1099/jgv.0.001165
59	Complete Genome Sequence of Houston Virus, a Newly Discovered Mosquito-Specific Virus Isolated from Culex quinquefasciatus in Mexico	10.1128/MRA.00808-18
60	Discovery of a novel Tymoviridae-like virus in mosquitoes from Mexico	10.1007/s00705-018-4098-x
61	Isolation of a novel rhabdovirus and detection of multiple novel viral sequences in Culex species mosquitoes in the United States	10.1007/s00705-022-05586-5
62	Tracking arboviruses, their transmission vectors and potential hosts by nanopore sequencing of mosquitoes
63	RNA virome analysis of questing ticks from Hokuriku District, Japan, and the evolutionary dynamics of tick-borne phleboviruses	10.1016/j.ttbdis.2019.101364
64	Mansonellosis: current perspectives	10.2147/RRTM.S125750
65	The Black Flies (Simuliidae) of North America	10.14411/eje.2005.024
66	Ecologically and medically important black flies of the genus Simulium: Identification of biogeographical groups according to similar larval niches	10.1016/j.scitotenv.2024.170454
67	Evolution, epidemiology, and population genetics of black flies (Diptera: Simuliidae)	10.1016/j.meegid.2010.07.003
68	Diagnóstico microbiológico de arbovirosis y robovirosis emergentes	10.1016/j.eimc.2013.07.011
69	Unraveling the viral dark matter through viral metagenomics.	10.3389/fimmu.2022.1005107.
70	Control of onchocerciasis	10.1016/S0065-308X(05)61009-3
71	Elimination of human onchocerciasis: progress report, 2023–2024
72	Viral metagenomics reveals the presence of novel Zika virus variants in Aedes mosquitoes from Barbados	10.1186/s13071-021-04840-0
73	Metagenomic Virome Analysis of Culex Mosquitoes from Kenya and China	10.3390/v10010030
74	Translating mosquito viromes into vector management strategies	10.1016/j.pt.2023.11.002
75	Aedes aegypti and Ae. albopictus microbiome/virome: new strategies for controlling arboviral transmission?	10.1186/s13071-022-05401-9
76	Bidirectional Interactions between Arboviruses and the Bacterial and Viral Microbiota in Aedes aegypti and Culex quinquefasciatus	10.1128/mbio.01021-22
77	Dissecting the Species-Specific Virome in Culicoides of Thrace.	10.3389/fmicb.2022.802577
78	Intrinsic variation in the vertically transmitted core virome of the mosquito Aedes aegypti	10.1111/mec.16412
79	Aedes Mosquito Virome in Southwestern Cameroon: Lack of Core Virome, But a Very Rich and Diverse Virome in Ae. africanus Compared to Other Aedes Species	10.3390/v16071172
80	The virome of the invasive Asian bush mosquito Aedes japonicus in Europe	10.1093/ve/vead041
81	Influence of dengue virus serotypes on the abundance of Aedes aegypti insect-specific viruses (ISVs)	10.1128/jvi.01507-23
82	Viromics Reveal a Number of Novel RNA Viruses in Swedish Mosquitoes	10.3390/v11111027
83	Simuliid blackflies (Diptera: Simuliidae) and ceratopogonid midges (Diptera: Ceratopogonidae) as vectors of Mansonella ozzardi (Nematoda: Onchocercidae) in northern Argentina	10.1590/s0074-02762001000400003
84	Morphological description and multilocus genotyping of Onchocerca spp. in red deer (Cervus elaphus) in Switzerland	10.1016/j.ijppaw.2022.10.004
85	Parasitic diseases of equids in Iran (1931–2020): a literature review.	10.1186/s13071-020-04472-w
86	Identification and phylogenetic analysis of Dirofilaria ursi (Nematoda: Filarioidea) from Wisconsin black bears (Ursus americanus) and its Wolbachia endosymbiont	0.1645/GE-2208.1
87	A combined human case of Dirofilaria ursi infection in dorsal subcutaneous tissue and Anisakis simplex sensu stricto (s.s.) infection in ventral subcutaneous tissue	10.1186/s41182-017-0067-4
88	The simuliid vectors of Splendidofilaria fallisensis of ducks	https://doi.org/10.1139/z68-084
89	Molecular detection of Leucocytozoon (Apicomplexa: Haemosporida) in black flies (Diptera: Simuliidae) from Thailand	10.1016/j.actatropica.2018.11.024
90	The esperanza window trap reduces the human biting rate of Simulium ochraceum s.l. in formerly onchocerciasis endemic foci in Southern Mexico	https://doi.org/10.1371/journal.pntd.0005686
91	Human-landing rate, gonotrophic cycle length, survivorship, and public health importance of Simulium erythrocephalum in Zaragoza, northeastern Spain	10.1186/s13071-017-2115-7
92	Risk of Attacks by Blackflies (Diptera: Simuliidae) and Occurrence of Severe Skin Symptoms in Bitten Patients along the Eastern Border of the European Union	10.3390/ijerph19137610
93	Arboviruses: A Family on the Move	10.1007/978-981-10-8727-1_1
94	Host range specificity of flaviviruses: correlation with in vitro replication	10.1603/0022-2585(2007)44[93:hrsofc]2.0.co;2
95	History of Arbovirus Research in the Czech Republic	10.3390/v13112334
96	Metagenomics	10.1111/j.1472-765X.2008.02444.x
97	Recent Advances in Metagenomic Approaches, Applications, and Challenge	10.1007/s00284-023-03451-5
98	Composition and global distribution of the mosquito virome - A comprehensive database of insect-specific viruses	10.1016/j.onehlt.2023.100490
99	Metagenomics analysis reveals presence of the Merida-like virus in Georgia	10.3389/fmicb.2023.1258810
100	Metagenomic sequencing characterizes a wide diversity of viruses in field mosquito samples in Nigeria	10.1038/s41598-022-11797-2
101	Genomic and phylogenetic profiling of RNA of tick-borne arboviruses in Hainan Island, China	10.1016/j.micinf.2023.105218
102	Longitudinal Study of Viral Diversity Associated with Mosquito Species Circulating in Cambodia	10.3390/v15091831
103	Transmission of arboviruses without involvement of arthropod vectors
104	Present and future arboviral threats	10.1016/j.antiviral.2009.10.008
105	The role of co-infection and swarm dynamics in arbovirus transmission	10.1016/j.virusres.2019.03.010
106	The Togaviridae and the Flaviviridae	10.1016/B978-0-12-801238-3.00085-4
107	Molecular Virology of Human Pathogenic Viruses
108	Taxonomy of the order Bunyavirales: update 2019	10.1007/s00705-019-04253-6
109	ICTV Virus Taxonomy Profile: Phenuiviridae 2023	10.1099/jgv.0.001893
110	ICTV Virus Taxonomy Profile: Nairoviridae 2024	10.1099/jgv.0.001974
111	Re-emergence of bluetongue, African horse sickness, and other Orbivirus diseases	10.1051/vetres/2010007
112	Epidemiological Study of Thogoto and Dhori Virus Infection in People Bitten by Ticks, and in Sheep, in an Area of Northern Spain	10.3390/ijerph17072254
113	Simultaneous detection of Zika, chikungunya, dengue, yellow fever, West Nile, and Japanese encephalitis viruses by a two-tube multiplex real-time RT-PCR assay	10.1002/jmv.27658
114	Flaviviridae Nonstructural Proteins: The Role in Molecular Mechanisms of Triggering Inflammation	10.3390/v14081808
115	Arboviral Equine Encephalitides	10.1016/j.cveq.2022.04.004
116	ICTV Virus Taxonomy Profile: Togaviridae	10.1099/jgv.0.001072
117	Oropouche virus: A neglected global arboviral threat	10.1016/j.virusres.2024.199318
118	Insect-specific viruses and their potential impact on arbovirus transmission	10.1016/j.coviro.2015.08.007
119	Resurgent vector-borne diseases as a global health problem	10.3201/eid0403.980326
120	Emerging and resurging vector-borne diseases	10.1146/annurev.ento.44.1.51
121	On Natural Foci of Infection and Parasitic Diseases
122	Deciphering the Virome of Culex vishnui Subgroup Mosquitoes, the Major Vectors of Japanese Encephalitis, in Japan	10.3390/v12030264
123	A library preparation optimized for metagenomics of RNA viruses	10.1111/1755-0998.13378
124	Viral RNA Metagenomics of Hyalomma Ticks Collected from Dromedary Camels in Makkah Province, Saudi Arabia	10.3390/v13071396
125	The Diversity and Distribution of Viruses Associated with Culex annulirostris Mosquitoes from the Kimberley Region of Western Australia	10.3390/v12070717
126	Local-scale virome depiction in Medellín, Colombia, supports significant differences between Aedes aegypti and Aedes albopictus	10.1371/journal.pone.0263143
127	Uncovering the genetic diversity within the Aedes notoscriptus virome and isolation of new viruses from this highly urbanised and invasive mosquito	10.1093/ve/veab082
128	Lack of abundant core virome in Culex mosquitoes from a temperate climate region despite a mosquito species-specific virome	10.1128/msystems.00012-24
129	Metagenomic sequencing reveals viral abundance and diversity in mosquitoes from the Shaanxi-Gansu-Ningxia region, China	10.1371/journal.pntd.0009381
130	Characterizing viral species in mosquitoes (Culicidae) in the Colombian Orinoco: insights from a preliminary metagenomic study	10.1038/s41598-023-49232-9
131	Small RNA sequencing of field Culex mosquitoes identifies patterns of viral infection and the mosquito immune response	10.1038/s41598-023-37571-6
132	Characterizing viral species in mosquitoes (Culicidae) in the Colombian Orinoco: insights from a preliminary metagenomic study	10.1038/s41598-023-49232-9
133	Stable distinct core eukaryotic viromes in different mosquito species from Guadeloupe, using single mosquito viral metagenomics	10.1186/s40168-019-0734-2
134	Establishment of Culex modestus in Belgium and a Glance into the Virome of Belgian Mosquito Species	10.1128/mSphere.01229-20
135	Metagenomic Analysis Reveals Three Novel and Prevalent Mosquito Viruses from a Single Pool of Aedes vexans nipponii Collected in the Republic of Korea	10.3390/v11030222
136	Viromics on Honey-Baited FTA Cards as a New Tool for the Detection of Circulating Viruses in Mosquitoes	10.3390/v12030274
137	Investigation of RNA Viruses in Culicoides Latreille, 1809 (Diptera: Ceratopogonidae) in a Mining Complex in the Southeastern Region of the Brazilian Amazon	10.3390/v16121862
138	The Biodiversity of Blackflies (Diptera: Simuliidae) in Brazil: New Distribution Records and Updated Checklist	10.1007/s13744-024-01144-7
139	Development of Mansonella ozzardi in Simulium amazonicum, S. argentiscutum, and Culicoides insinuatus from Amazonas, Colombia	10.4269/ajtmh.1982.31.1137
140	Impacts of Biodiversity and Biodiversity Loss on Zoonotic Diseases.	https://doi.org/10.1073/pnas.2023540118
141	Aedes aegypti in Southern Brazil: Spatiotemporal Distribution Dynamics and Association with Climate and Environmental Factors	10.3390/tropicalmed8020077
142	The role of urbanisation in the spread of Aedes mosquitoes and the diseases they transmit-A systematic review	10.1371/journal.pntd.0009631
143	The Transmission of Myxomatosis by Simulium melatum Wharton (Diptera: Simuliidae)	10.1371/journal.pntd.0009631
144	Oncoviruses: future prospects of molecular mechanisms and therapeutic strategies	10.1016/B978-0-12-824156-1.00012-1
145	Vesicular Stomatitis Virus	10.1016/j.cveq.2022.11.004
146	Biological transmission of vesicular stomatitis virus (New Jersey) by Simulium vittatum (Diptera: Simuliidae)	10.1093/jmedent/29.2.137
147	Emergence and re-emergence of vesicular stomatitis in the United States	10.1016/s0168-1702(02)00026-6
148	Insect transmission of equine encephalomyelitis studies.
149	Experimental transmission of vesicular stomatitis virus by Diptera	10.1093/infdis/96.2.184
150	Rift Valley fever affecting humans in South Africa: a clinicopathological study
151	The arbovirus vector potential of a simuliid.
152	Encefalitis Equina Venezolana en Colombia 1967
153	Biting fly-arbovirus probe in interior Alaska (Culicidae) (Simuliidae) – (SSH: California complex) (Northway: Bunyamwera group)
154	The Black Flies (Simuliidae) of North America
155	Biting flies collected from recumbent bluetongue-infected sheep in Idaho.
156	Nodding syndrome-a new hypothesis and new direction for research	10.1016/j.ijid.2014.08.001
157	Active infection with Onchocerca volvulus and the linkage to epilepsy/nodding syndrome	10.1371/journal.pntd.0012076
158	Arbovirus Catalog
159	Public health threat of new, reemerging, and neglected zoonoses in the industrialized world	10.3201/eid1601.081467
160	Human viruses: discovery and emergence	10.1098/rstb.2011.0354
161	Vertebrate Reservoirs of Arboviruses: Myth, Synonym of Amplifier, or Reality?	10.3390/v9070185
162	Viral metagenomics on animals as a tool for the detection of zoonoses prior to human infection?	10.3390/ijms150610377
163	Detection of an arbovirus in an invertebrate and a vertebrate host using the polymerase chain reaction	10.1016/0166-0934(90)90071-m
164	Using Metagenomics to Characterize an Expanding Virosphere	10.1016/j.cell.2018.02.043
165	Unprecedented genomic diversity of RNA viruses in arthropods reveals the ancestry of negative-sense RNA viruses	10.7554/eLife.05378
166	Cameroonian blackflies (Diptera: Simuliidae) harbour a plethora of (RNA) viruses	10.1101/2024.04.05.588247
167	Horizontal and vertical transmission of viruses by insect and tick vectors
168	Intrinsic factors affecting vector competence of mosquitoes for arboviruses	10.1146/annurev.en.28.010183.001305
169	Dengue virus type 2: replication and tropisms in orally infected Aedes aegypti mosquitoes	10.1186/1471-2180-7-9
170	Intrinsic factors driving mosquito vector competence and viral evolution: a review	10.3389/fcimb.2023.1330600
171	Biological transmission of arboviruses: reexamination of and new insights into components, mechanisms, and unique traits as well as their evolutionary trends	10.1128/CMR.18.4.608-637.2005
172	The specifics of vector transmission of arboviruses of vertebrates and plants	10.1016/j.coviro.2015.07.003
173	Rift Valley Fever	10.1016/j.cll.2017.01.004
174	Rift Valley fever virus(Bunyaviridae: Phlebovirus): an update on pathogenesis, molecular epidemiology, vectors, diagnostics and prevention	10.1051/vetres/2010033
175	Onchocerciasis-associated epilepsy: an update and future perspectives	10.1016/j.pt.2022.11.010
176	Virus Detection: A Review of the Current and Emerging Molecular and Immunological Methods	10.3389/fmolb.2021.637559
177	The PRISMA 2020 statement: an updated guideline for reporting systematic reviews	https://doi.org/10.1136/bmj.n71
178	Zoonotic Implications of Onchocerca Species on Human Health	10.3390/pathogens9090761
179	Surveillance of a Pest Through a Public Health Information System: The Case of the Blackfly (Simulium erythrocephalum) in Zaragoza (Spain) during 2009-2015	10.3390/ijerph17103734
180	Review of blackfly (Diptera: Simuliidae) control in South Africa	10.4102/ojvr.v70i4.295
181	Survey of blackfly (Diptera: Simuliidae) annoyance levels and abundance along the Vaal and Orange Rivers, South Africa	10.4102/jsava.v83i1.5
182	Who is biting you? DNA barcodes reveal cryptic diversity in human-biting black flies (Diptera: Simuliidae)	10.1016/j.actatropica.2019.05.001
183	Biting Rates and Onchocerca Infectivity Status of Black Flies from the Simulium damnosum Complex (Diptera: Simuliidae) in Osun State, Nigeria	10.1093/jme/tjz250
184	Ratio changes in blood-feeding and voltinism in black flies (Diptera: Simuliidae) over a latitudinal gradient in North America north of Mexico	10.1111/mve.12755
185	Viral meningitis and encephalitis: an update	10.1097/QCO.0000000000000922
186	RNA virome analysis of hematophagous Chironomoidea flies (Diptera: Ceratopogonidae and Simuliidae) collected in Tokyo, Japan.	10.7601/mez.71.225
187	Identical Viral Genetic Sequence Found in Black Flies (Simulium bivittatum) and the Equine Index Case of the 2006 U.S. Vesicular Stomatitis Outbreak	10.3390/pathogens10080929
188	Laboratory Vector Competence of Black Flies (Diptera: Simuliidæ) for the Indiana Serotype of Vesicular Stomatitis Virus	10.1111/j.1749-6632.2000.tb05323.x
189	Equine Alphaviruses.
190	Arthropod Collections and Virus Isolations from Argentine Mosquitoes.
191	Biological and Chemical Control of Blackflies (Diptera: Simuliidae) in the Orange River.

## Sheet: Reports sought for retrieval
#	Scientific articles	DOI
1	Evaluation of Partially Submerged Sticky Traps On Lake Spillways For Adult Black Fly (Diptera: Simuliidae) Surveillance and Arbovirus Detection.	10.2987/18-6792.1.
2	Biological transmission of vesicular stomatitis virus (New Jersey) by Simulium vittatum (Diptera: Simuliidae).	10.1093/jmedent/29.2.137.
3	Vesicular Stomatitis Virus Transmission Dynamics Within Its Endemic Range in Chiapas, Mexico	10.3390/v16111742
4	Isolation of arboviruses from Culicoides midges (Diptera: Ceratopogonidae) in Colorado during an epizootic of vesicular stomatitis New Jersey	10.1093/jmedent/27.4.487
5	Surveillance along the Rio Grande during the 2020 Vesicular Stomatitis Outbreak Reveals Spatio-Temporal Dynamics of and Viral RNA Detection in Black Flies.	10.3390/patógenos10101264
6	Bite transmission of vesicular stomatitis virus (New Jersey serotype) to laboratory mice by Simulium vittatum (Diptera: Simuliidae)	10.1093/jmedent/36.4.410
7	Nematocera (Ceratopogonidae, Psychodidae, Simuliidae and Culicidae) and control methods.	10.20506/rst.13.4.819.
8	Pathogenesis of Vesicular Stomatitis New Jersey Virus Infection in Deer Mice ( Peromyscus maniculatus) Transmitted by Black Flies ( Simulium vittatum).	10.1177/0300985816653172
9	The salivary secretome of the biting midge, Culicoides sonorensis.	10.7717/peerj.426. eCollection 2014.
10	Unravelling the Single-Stranded DNA Virome of the New Zealand Blackfly	10.1603/033.046.0419
11	Vesicular Stomatitis Virus Transmission: A Comparison of Incriminated Vectors	10.1603/0022-2585-41.1.78
12	Mechanical transmission of vesicular stomatitis New Jersey virus by Simulium vittatum (Diptera: Simuliidae) to domestic swine (Sus scrofa)	10.4269/ajtmh.1985.34.799
13	Experimental Transmission of New Jersey Vesicular Stomatitis Virus by Simulium vittatum to Cattle: Clinical Outcome Influenced by Feeding Site	10.1126/science.287.5452.485
14	Biological transmission of vesicular stomatitis virus (New Jersey serotype) by Simulium vittatum (Diptera: Simuliidae) to domestic swine (Sus scrofa)	10.1101/2023.08.28.555221
15	Studies on the transmission of Venezuelan equine encephalitis virus by Colombian simuliidae (Diptera)	10.3389/fcimb.2024.1496126
16	Transmission of vesicular stomatitis virus from infected to noninfected black flies co-feeding on nonviremic deer mice	10.1038/s41576-019-0113-7
17	Metagenomic analysis of individual mosquitos reveals the ecology of insect viruses
18	Exploring mosquito virome dynamics within São Paulo Zoo: insights into mosquito-virus-environment interactions	10.1016/j.copbio.2021.01.019
19	Clinical metagenomics
20	Metagenomic Assembly: Overview, Challenges and Applications	10.1016/j.virol.2018.07.029
21	Metagenomic tools in microbial ecology research	10.1038/nature20167
22	World blackflies (Diptera: Simuliidae): A comprehensive revision of the taxonomic and geographical inventory	10.1093/ve/veac006
23	Virome of > 12 thousand Culex mosquitoes from throughout California	10.1099/jgv.0.001165
24	Redefining the invertebrate RNA virosphere	10.1128/MRA.00808-18
25	A time-series meta-transcriptomic analysis reveals the seasonal, host, and gender structure of mosquito viromes	10.1007/s00705-018-4098-x
26	Detection of novel and recognized RNA viruses in mosquitoes from the Yucatan Peninsula of Mexico using metagenomics and characterization of their in vitro host ranges	10.1007/s00705-022-05586-5
27	Complete Genome Sequence of Houston Virus, a Newly Discovered Mosquito-Specific Virus Isolated from Culex quinquefasciatus in Mexico
28	Discovery of a novel Tymoviridae-like virus in mosquitoes from Mexico	10.1016/j.ttbdis.2019.101364
29	Isolation of a novel rhabdovirus and detection of multiple novel viral sequences in Culex species mosquitoes in the United States	10.2147/RRTM.S125750
30	Tracking arboviruses, their transmission vectors and potential hosts by nanopore sequencing of mosquitoes	10.14411/eje.2005.024
31	RNA virome analysis of questing ticks from Hokuriku District, Japan, and the evolutionary dynamics of tick-borne phleboviruses	10.1016/j.scitotenv.2024.170454
32	Mansonellosis: current perspectives	10.1016/j.meegid.2010.07.003
33	The Black Flies (Simuliidae) of North America	10.1016/j.eimc.2013.07.011
34	Ecologically and medically important black flies of the genus Simulium: Identification of biogeographical groups according to similar larval niches	10.3389/fimmu.2022.1005107.
35	Evolution, epidemiology, and population genetics of black flies (Diptera: Simuliidae)	10.1016/S0065-308X(05)61009-3
36	Diagnóstico microbiológico de arbovirosis y robovirosis emergentes
37	Unraveling the viral dark matter through viral metagenomics.	10.1590/s0074-02762001000400003
38	Control of onchocerciasis	10.1016/j.ijppaw.2022.10.004
39	Elimination of human onchocerciasis: progress report, 2023–2024	10.1186/s13071-020-04472-w
40	Simuliid blackflies (Diptera: Simuliidae) and ceratopogonid midges (Diptera: Ceratopogonidae) as vectors of Mansonella ozzardi (Nematoda: Onchocercidae) in northern Argentina	0.1645/GE-2208.1
41	Morphological description and multilocus genotyping of Onchocerca spp. in red deer (Cervus elaphus) in Switzerland	10.1186/s41182-017-0067-4
42	Parasitic diseases of equids in Iran (1931–2020): a literature review.	https://doi.org/10.1139/z68-084
43	Identification and phylogenetic analysis of Dirofilaria ursi (Nematoda: Filarioidea) from Wisconsin black bears (Ursus americanus) and its Wolbachia endosymbiont	10.1016/j.actatropica.2018.11.024
44	A combined human case of Dirofilaria ursi infection in dorsal subcutaneous tissue and Anisakis simplex sensu stricto (s.s.) infection in ventral subcutaneous tissue	https://doi.org/10.1371/journal.pntd.0005686
45	The simuliid vectors of Splendidofilaria fallisensis of ducks	10.1186/s13071-017-2115-7
46	Molecular detection of Leucocytozoon (Apicomplexa: Haemosporida) in black flies (Diptera: Simuliidae) from Thailand	10.3390/ijerph19137610
47	The esperanza window trap reduces the human biting rate of Simulium ochraceum s.l. in formerly onchocerciasis endemic foci in Southern Mexico	10.1007/978-981-10-8727-1_1
48	Human-landing rate, gonotrophic cycle length, survivorship, and public health importance of Simulium erythrocephalum in Zaragoza, northeastern Spain	10.1603/0022-2585(2007)44[93:hrsofc]2.0.co;2
49	Risk of Attacks by Blackflies (Diptera: Simuliidae) and Occurrence of Severe Skin Symptoms in Bitten Patients along the Eastern Border of the European Union	10.3390/v13112334
50	Arboviruses: A Family on the Move
51	Host range specificity of flaviviruses: correlation with in vitro replication	10.1016/j.antiviral.2009.10.008
52	History of Arbovirus Research in the Czech Republic	10.1016/j.virusres.2019.03.010
53	Transmission of arboviruses without involvement of arthropod vectors	10.1016/B978-0-12-801238-3.00085-4
54	Present and future arboviral threats
55	The role of co-infection and swarm dynamics in arbovirus transmission	10.1007/s00705-019-04253-6
56	The Togaviridae and the Flaviviridae	10.1099/jgv.0.001893
57	Molecular Virology of Human Pathogenic Viruses	10.1099/jgv.0.001974
58	Taxonomy of the order Bunyavirales: update 2019	10.1051/vetres/2010007
59	ICTV Virus Taxonomy Profile: Phenuiviridae 2023	10.3390/ijerph17072254
60	ICTV Virus Taxonomy Profile: Nairoviridae 2024	10.1002/jmv.27658
61	Re-emergence of bluetongue, African horse sickness, and other Orbivirus diseases	10.3390/v14081808
62	Epidemiological Study of Thogoto and Dhori Virus Infection in People Bitten by Ticks, and in Sheep, in an Area of Northern Spain	10.1016/j.cveq.2022.04.004
63	Simultaneous detection of Zika, chikungunya, dengue, yellow fever, West Nile, and Japanese encephalitis viruses by a two-tube multiplex real-time RT-PCR assay	10.1099/jgv.0.001072
64	Flaviviridae Nonstructural Proteins: The Role in Molecular Mechanisms of Triggering Inflammation	10.1016/j.virusres.2024.199318
65	Arboviral Equine Encephalitides	10.1016/j.coviro.2015.08.007
66	ICTV Virus Taxonomy Profile: Togaviridae	10.3201/eid0403.980326
67	Oropouche virus: A neglected global arboviral threat	10.1146/annurev.ento.44.1.51
68	Insect-specific viruses and their potential impact on arbovirus transmission
69	Resurgent vector-borne diseases as a global health problem	https://doi.org/10.1073/pnas.2023540118
70	Emerging and resurging vector-borne diseases	10.3390/tropicalmed8020077
71	On Natural Foci of Infection and Parasitic Diseases	10.1371/journal.pntd.0009631
72	Impacts of Biodiversity and Biodiversity Loss on Zoonotic Diseases.	10.1371/journal.pntd.0009631
73	Aedes aegypti in Southern Brazil: Spatiotemporal Distribution Dynamics and Association with Climate and Environmental Factors	10.1016/B978-0-12-824156-1.00012-1
74	The role of urbanisation in the spread of Aedes mosquitoes and the diseases they transmit-A systematic review	10.1016/j.cveq.2022.11.004
75	The Transmission of Myxomatosis by Simulium melatum Wharton (Diptera: Simuliidae)	10.1093/jmedent/29.2.137
76	Oncoviruses: future prospects of molecular mechanisms and therapeutic strategies	10.1016/s0168-1702(02)00026-6
77	Vesicular Stomatitis Virus
78	Biological transmission of vesicular stomatitis virus (New Jersey) by Simulium vittatum (Diptera: Simuliidae)	10.1093/infdis/96.2.184
79	Emergence and re-emergence of vesicular stomatitis in the United States
80	Insect transmission of equine encephalomyelitis studies.
81	Experimental transmission of vesicular stomatitis virus by Diptera
82	Rift Valley fever affecting humans in South Africa: a clinicopathological study
83	The arbovirus vector potential of a simuliid.
84	Encefalitis Equina Venezolana en Colombia 1967
85	Biting fly-arbovirus probe in interior Alaska (Culicidae) (Simuliidae) – (SSH: California complex) (Northway: Bunyamwera group)	10.1016/j.ijid.2014.08.001
86	The Black Flies (Simuliidae) of North America	10.1371/journal.pntd.0012076
87	Biting flies collected from recumbent bluetongue-infected sheep in Idaho.
88	Nodding syndrome-a new hypothesis and new direction for research	10.3201/eid1601.081467
89	Active infection with Onchocerca volvulus and the linkage to epilepsy/nodding syndrome	10.1098/rstb.2011.0354
90	Arbovirus Catalog	10.3390/v9070185
91	Public health threat of new, reemerging, and neglected zoonoses in the industrialized world	10.3390/ijms150610377
92	Human viruses: discovery and emergence	10.1016/0166-0934(90)90071-m
93	Vertebrate Reservoirs of Arboviruses: Myth, Synonym of Amplifier, or Reality?	10.1016/j.cell.2018.02.043
94	Viral metagenomics on animals as a tool for the detection of zoonoses prior to human infection?	10.7554/eLife.05378
95	Detection of an arbovirus in an invertebrate and a vertebrate host using the polymerase chain reaction	10.1101/2024.04.05.588247
96	Using Metagenomics to Characterize an Expanding Virosphere
97	Unprecedented genomic diversity of RNA viruses in arthropods reveals the ancestry of negative-sense RNA viruses	10.1146/annurev.en.28.010183.001305
98	Cameroonian blackflies (Diptera: Simuliidae) harbour a plethora of (RNA) viruses	10.1186/1471-2180-7-9
99	Horizontal and vertical transmission of viruses by insect and tick vectors	10.3389/fcimb.2023.1330600
100	Intrinsic factors affecting vector competence of mosquitoes for arboviruses	10.1128/CMR.18.4.608-637.2005
101	Dengue virus type 2: replication and tropisms in orally infected Aedes aegypti mosquitoes	10.1016/j.coviro.2015.07.003
102	Intrinsic factors driving mosquito vector competence and viral evolution: a review	10.1016/j.cll.2017.01.004
103	Biological transmission of arboviruses: reexamination of and new insights into components, mechanisms, and unique traits as well as their evolutionary trends	10.1051/vetres/2010033
104	The specifics of vector transmission of arboviruses of vertebrates and plants	10.1016/j.pt.2022.11.010
105	Rift Valley Fever	10.3389/fmolb.2021.637559
106	Rift Valley fever virus(Bunyaviridae: Phlebovirus): an update on pathogenesis, molecular epidemiology, vectors, diagnostics and prevention	https://doi.org/10.1136/bmj.n71
107	Onchocerciasis-associated epilepsy: an update and future perspectives	10.3390/pathogens9090761
108	Virus Detection: A Review of the Current and Emerging Molecular and Immunological Methods
109	The PRISMA 2020 statement: an updated guideline for reporting systematic reviews
110	Zoonotic Implications of Onchocerca Species on Human Health
111	Bite transmission of vesicular stomatitis virus (New Jersey serotype) to laboratory mice by Simulium vittatum (Diptera: Simuliidae).	10.1093/jmedent/36.4.410.
112	Influence of nonsystemic transmission on the epidemiology of insect borne arboviruses: a case study of vesicular stomatitis epidemiology in the western United States	10.1603/0022-2585-39.3.417
113	The salivary secretome of the biting midge, Culicoides sonorensis	10.7717/peerj.426
114	Deforestation: effects on vector-borne disease	10.1017/s0031182000086121
115	Black soldier fly (Hermetia illucens) larvae powder as a larval diet ingredient for mass-rearing Aedes mosquitoes	10.1051/parasite/2019059
116	Complete mitochondrial genome of a Eurytopic midge, Polypedilum nubifer (Diptera: Chironomidae)	10.1080/23802359.2022.2122746
117	Vector competence of select black fly species for vesicular stomatitis virus (New Jersey serotype)	10.4269/ajtmh.1997.57.42
118	The blackfly Simulium buissoni and infection by hepatitis B virus on a holoendemic island of the Marquesas archipelago in French Polynesia	10.4269/ajtmh.1993.48.763
119	Schmallenberg virus in Germany 2011-2014: searching for the vectors	10.1007/s00436-015-4768-5
120	Vesicular Stomatitis Virus Detected in Biting Midges and Black Flies during the 2023 Outbreak in Southern California	10.3390/v16091428
121	Detection of Vesicular Stomatitis Virus Indiana from Insects Collected during the 2020 Outbreak in Kansas, USA	10.3390/pathogens10091126
122	Laboratory vector competence of black flies (Diptera:Simuliidae) for the Indiana serotype of vesicular stomatitis virus	10.1111/j.1749-6632.2000.tb05323.x
123	Community composition of black flies during and after the 2020 vesicular stomatitis virus outbreak in Southern New Mexico, USA	10.1186/s13071-024-06127-6
124	Immunolocalization of vesicular stomatitis virus in black flies (Simulium vittatum)	10.1111/j.1749-6632.2002.tb04401.x
125	Contribution to the knowledge on black flies (Diptera: Simuliidae) as vectors of Leucocytozoon (Haemosporida) parasites in Lithuania	10.1016/j.parint.2021.102515
126	Cross-border collaboration in onchocerciasis elimination in Uganda: progress, challenges and opportunities from 2008 to 2013	10.1186/s12992-018-0333-1
127	Simulium vittatum (Diptera: Simuliidae) and Lutzomyia longipalpis (Diptera: Psychodidae) salivary gland hyaluronidase activity	10.1603/0022-2585-37.5.743
128	An epizootic of patent iridescent virus disease in multiple species of blackflies in Chiapas, Mexico	10.1046/j.1365-2915.2000.00258.x
129	Black fly salivary gland extract inhibits proliferation and induces apoptosis in murine splenocytes	10.1111/j.1365-3024.2009.01186.x
130	Host predilection and transmissibility of vesicular stomatitis New Jersey virus strains in domestic cattle (Bos taurus) and swine (Sus scrofa)	10.1186/1746-6148-8-183
131	Isolation, identification and functional profile of excretory-secretory peptides from Onchocerca ochengi	10.1016/j.actatropica.2014.11.015
132	Association of a Sindbis-like virus with Ockelbo disease in Sweden	10.4269/ajtmh.1984.33.1212
133	Reduced seroprevalence of Kaposi's sarcoma-associated herpesvirus (KSHV), human herpesvirus 8 (HHV8), related to suppression of Anopheles density in Italy	10.1111/j.1365-2915.2003.00465.x
134	DNA barcoding of blackflies (Diptera: Simuliidae) as a tool for species identification and detection of hidden diversity in the eastern regions of Spain	10.1186/s13071-018-3046-7
135	Black fly involvement in the epidemic transmission of vesicular stomatitis New Jersey virus (Rhabdoviridae: Vesiculovirus)	10.1089/vbz.2004.4.351
136	Passage of ingested Mansonella ozzardi (Spirurida: Onchocercidae) microfilariae through the midgut of Aedes aegypti (Diptera: Culicidae)	10.1603/0022-2585(2007)44[111:poimos]2.0.co;2
137	Hematophagous Diptera collected from a horse and paired carbon dioxide-baited suction trap in southern California: relevance to West Nile virus epizootiology	10.1603/0022-2585(2008)45[115:hdcfah]2.0.co;2
138	Epizootic vesicular stomatitis in Colorado, 1982: epidemiologic and entomologic studies	10.4269/ajtmh.1987.36.166
139	Phylogenetic relationships of the Culicomorpha inferred from 18S and 5.8S ribosomal DNA sequences. (Diptera:Nematocera)	10.1111/j.1365-2583.1997.tb00078.x
140	Metagenomic Analysis of the Virome of Mosquito Excreta	10.1128/mSphere.00587-20
141	Metagenomic analysis of individual mosquito viromes reveals the geographical patterns and drivers of viral diversity	10.1038/s41559-024-02365-0
142	Metagenomic analysis reveals the virome profiles of Aedes albopictus in Guangzhou, China	10.3389/fcimb.2023.1133120
143	RNA virome analysis of hematophagous Chironomoidea flies (Diptera: Ceratopogonidae and Simuliidae) collected in Tokyo, Japan.	10.7601/mez.71.225
144	Identical Viral Genetic Sequence Found in Black Flies (Simulium bivittatum) and the Equine Index Case of the 2006 U.S. Vesicular Stomatitis Outbreak	10.3390/pathogens10080929
145	Laboratory Vector Competence of Black Flies (Diptera: Simuliidæ) for the Indiana Serotype of Vesicular Stomatitis Virus	10.1111/j.1749-6632.2000.tb05323.x
146	Equine Alphaviruses.
147	Arthropod Collections and Virus Isolations from Argentine Mosquitoes.
148	Biological and Chemical Control of Blackflies (Diptera: Simuliidae) in the Orange River.

## Sheet: Reports asseessed for eligibili
#	Scientific articles	DOI
1	Evaluation of Partially Submerged Sticky Traps On Lake Spillways For Adult Black Fly (Diptera: Simuliidae) Surveillance and Arbovirus Detection.	10.2987/18-6792.1.
2	Biological transmission of vesicular stomatitis virus (New Jersey) by Simulium vittatum (Diptera: Simuliidae).	10.1093/jmedent/29.2.137.
3	Vesicular Stomatitis Virus Transmission Dynamics Within Its Endemic Range in Chiapas, Mexico	10.3390/v16111742
4	Isolation of arboviruses from Culicoides midges (Diptera: Ceratopogonidae) in Colorado during an epizootic of vesicular stomatitis New Jersey	10.1093/jmedent/27.4.487
5	Surveillance along the Rio Grande during the 2020 Vesicular Stomatitis Outbreak Reveals Spatio-Temporal Dynamics of and Viral RNA Detection in Black Flies.	10.3390/patógenos10101264
6	Bite transmission of vesicular stomatitis virus (New Jersey serotype) to laboratory mice by Simulium vittatum (Diptera: Simuliidae)	10.1093/jmedent/36.4.410
7	Unravelling the Single-Stranded DNA Virome of the New Zealand Blackfly	10.3390/v11060532
8	Vesicular Stomatitis Virus Transmission: A Comparison of Incriminated Vectors	10.3390/insects9040190
9	Mechanical transmission of vesicular stomatitis New Jersey virus by Simulium vittatum (Diptera: Simuliidae) to domestic swine (Sus scrofa)	10.1603/033.046.0643
10	Experimental Transmission of New Jersey Vesicular Stomatitis Virus by Simulium vittatum to Cattle: Clinical Outcome Influenced by Feeding Site	10.1603/033.046.0419
11	Biological transmission of vesicular stomatitis virus (New Jersey serotype) by Simulium vittatum (Diptera: Simuliidae) to domestic swine (Sus scrofa)	10.1603/0022-2585-41.1.78
12	Studies on the transmission of Venezuelan equine encephalitis virus by Colombian simuliidae (Diptera)	10.4269/ajtmh.1985.34.799
13	Transmission of vesicular stomatitis virus from infected to noninfected black flies co-feeding on nonviremic deer mice	10.1126/science.287.5452.485
14	Metagenomic analysis of individual mosquitos reveals the ecology of insect viruses	10.1101/2023.08.28.555221
15	Exploring mosquito virome dynamics within São Paulo Zoo: insights into mosquito-virus-environment interactions	10.3389/fcimb.2024.1496126
16	Clinical metagenomics	10.1038/s41576-019-0113-7
17	Metagenomic Assembly: Overview, Challenges and Applications
18	Metagenomic tools in microbial ecology research	10.1016/j.copbio.2021.01.019
19	World blackflies (Diptera: Simuliidae): A comprehensive revision of the taxonomic and geographical inventory
20	Virome of > 12 thousand Culex mosquitoes from throughout California	10.1016/j.virol.2018.07.029
21	Redefining the invertebrate RNA virosphere	10.1038/nature20167
22	A time-series meta-transcriptomic analysis reveals the seasonal, host, and gender structure of mosquito viromes	10.1093/ve/veac006
23	Detection of novel and recognized RNA viruses in mosquitoes from the Yucatan Peninsula of Mexico using metagenomics and characterization of their in vitro host ranges	10.1099/jgv.0.001165
24	Complete Genome Sequence of Houston Virus, a Newly Discovered Mosquito-Specific Virus Isolated from Culex quinquefasciatus in Mexico	10.1128/MRA.00808-18
25	Discovery of a novel Tymoviridae-like virus in mosquitoes from Mexico	10.1007/s00705-018-4098-x
26	Isolation of a novel rhabdovirus and detection of multiple novel viral sequences in Culex species mosquitoes in the United States	10.1007/s00705-022-05586-5
27	Tracking arboviruses, their transmission vectors and potential hosts by nanopore sequencing of mosquitoes
28	RNA virome analysis of questing ticks from Hokuriku District, Japan, and the evolutionary dynamics of tick-borne phleboviruses	10.1016/j.ttbdis.2019.101364
29	Mansonellosis: current perspectives	10.2147/RRTM.S125750
30	The Black Flies (Simuliidae) of North America	10.14411/eje.2005.024
31	Ecologically and medically important black flies of the genus Simulium: Identification of biogeographical groups according to similar larval niches	10.1016/j.scitotenv.2024.170454
32	Evolution, epidemiology, and population genetics of black flies (Diptera: Simuliidae)	10.1016/j.meegid.2010.07.003
33	Diagnóstico microbiológico de arbovirosis y robovirosis emergentes	10.1016/j.eimc.2013.07.011
34	Unraveling the viral dark matter through viral metagenomics.	10.3389/fimmu.2022.1005107.
35	Control of onchocerciasis	10.1016/S0065-308X(05)61009-3
36	Elimination of human onchocerciasis: progress report, 2023–2024
37	Simuliid blackflies (Diptera: Simuliidae) and ceratopogonid midges (Diptera: Ceratopogonidae) as vectors of Mansonella ozzardi (Nematoda: Onchocercidae) in northern Argentina	10.1590/s0074-02762001000400003
38	Morphological description and multilocus genotyping of Onchocerca spp. in red deer (Cervus elaphus) in Switzerland	10.1016/j.ijppaw.2022.10.004
39	Parasitic diseases of equids in Iran (1931–2020): a literature review.	10.1186/s13071-020-04472-w
40	Identification and phylogenetic analysis of Dirofilaria ursi (Nematoda: Filarioidea) from Wisconsin black bears (Ursus americanus) and its Wolbachia endosymbiont	0.1645/GE-2208.1
41	A combined human case of Dirofilaria ursi infection in dorsal subcutaneous tissue and Anisakis simplex sensu stricto (s.s.) infection in ventral subcutaneous tissue	10.1186/s41182-017-0067-4
42	The simuliid vectors of Splendidofilaria fallisensis of ducks	https://doi.org/10.1139/z68-084
43	Molecular detection of Leucocytozoon (Apicomplexa: Haemosporida) in black flies (Diptera: Simuliidae) from Thailand	10.1016/j.actatropica.2018.11.024
44	The esperanza window trap reduces the human biting rate of Simulium ochraceum s.l. in formerly onchocerciasis endemic foci in Southern Mexico	https://doi.org/10.1371/journal.pntd.0005686
45	Human-landing rate, gonotrophic cycle length, survivorship, and public health importance of Simulium erythrocephalum in Zaragoza, northeastern Spain	10.1186/s13071-017-2115-7
46	Risk of Attacks by Blackflies (Diptera: Simuliidae) and Occurrence of Severe Skin Symptoms in Bitten Patients along the Eastern Border of the European Union	10.3390/ijerph19137610
47	Arboviruses: A Family on the Move	10.1007/978-981-10-8727-1_1
48	Host range specificity of flaviviruses: correlation with in vitro replication	10.1603/0022-2585(2007)44[93:hrsofc]2.0.co;2
49	History of Arbovirus Research in the Czech Republic	10.3390/v13112334
50	Transmission of arboviruses without involvement of arthropod vectors
51	Present and future arboviral threats	10.1016/j.antiviral.2009.10.008
52	The role of co-infection and swarm dynamics in arbovirus transmission	10.1016/j.virusres.2019.03.010
53	The Togaviridae and the Flaviviridae	10.1016/B978-0-12-801238-3.00085-4
54	Molecular Virology of Human Pathogenic Viruses
55	Taxonomy of the order Bunyavirales: update 2019	10.1007/s00705-019-04253-6
56	ICTV Virus Taxonomy Profile: Phenuiviridae 2023	10.1099/jgv.0.001893
57	ICTV Virus Taxonomy Profile: Nairoviridae 2024	10.1099/jgv.0.001974
58	Re-emergence of bluetongue, African horse sickness, and other Orbivirus diseases	10.1051/vetres/2010007
59	Epidemiological Study of Thogoto and Dhori Virus Infection in People Bitten by Ticks, and in Sheep, in an Area of Northern Spain	10.3390/ijerph17072254
60	Simultaneous detection of Zika, chikungunya, dengue, yellow fever, West Nile, and Japanese encephalitis viruses by a two-tube multiplex real-time RT-PCR assay	10.1002/jmv.27658
61	Flaviviridae Nonstructural Proteins: The Role in Molecular Mechanisms of Triggering Inflammation	10.3390/v14081808
62	Arboviral Equine Encephalitides	10.1016/j.cveq.2022.04.004
63	ICTV Virus Taxonomy Profile: Togaviridae	10.1099/jgv.0.001072
64	Oropouche virus: A neglected global arboviral threat	10.1016/j.virusres.2024.199318
65	Insect-specific viruses and their potential impact on arbovirus transmission	10.1016/j.coviro.2015.08.007
66	Resurgent vector-borne diseases as a global health problem	10.3201/eid0403.980326
67	Emerging and resurging vector-borne diseases	10.1146/annurev.ento.44.1.51
68	On Natural Foci of Infection and Parasitic Diseases
69	Impacts of Biodiversity and Biodiversity Loss on Zoonotic Diseases.	https://doi.org/10.1073/pnas.2023540118
70	Aedes aegypti in Southern Brazil: Spatiotemporal Distribution Dynamics and Association with Climate and Environmental Factors	10.3390/tropicalmed8020077
71	The role of urbanisation in the spread of Aedes mosquitoes and the diseases they transmit-A systematic review	10.1371/journal.pntd.0009631
72	The Transmission of Myxomatosis by Simulium melatum Wharton (Diptera: Simuliidae)	10.1371/journal.pntd.0009631
73	Oncoviruses: future prospects of molecular mechanisms and therapeutic strategies	10.1016/B978-0-12-824156-1.00012-1
74	Vesicular Stomatitis Virus	10.1016/j.cveq.2022.11.004
75	Biological transmission of vesicular stomatitis virus (New Jersey) by Simulium vittatum (Diptera: Simuliidae)	10.1093/jmedent/29.2.137
76	Emergence and re-emergence of vesicular stomatitis in the United States	10.1016/s0168-1702(02)00026-6
77	Insect transmission of equine encephalomyelitis studies.
78	Experimental transmission of vesicular stomatitis virus by Diptera	10.1093/infdis/96.2.184
79	Rift Valley fever affecting humans in South Africa: a clinicopathological study
80	The arbovirus vector potential of a simuliid.
81	Encefalitis Equina Venezolana en Colombia 1967
82	Biting fly-arbovirus probe in interior Alaska (Culicidae) (Simuliidae) – (SSH: California complex) (Northway: Bunyamwera group)
83	The Black Flies (Simuliidae) of North America
84	Biting flies collected from recumbent bluetongue-infected sheep in Idaho.
85	Nodding syndrome-a new hypothesis and new direction for research	10.1016/j.ijid.2014.08.001
86	Active infection with Onchocerca volvulus and the linkage to epilepsy/nodding syndrome	10.1371/journal.pntd.0012076
87	Arbovirus Catalog
88	Public health threat of new, reemerging, and neglected zoonoses in the industrialized world	10.3201/eid1601.081467
89	Human viruses: discovery and emergence	10.1098/rstb.2011.0354
90	Vertebrate Reservoirs of Arboviruses: Myth, Synonym of Amplifier, or Reality?	10.3390/v9070185
91	Viral metagenomics on animals as a tool for the detection of zoonoses prior to human infection?	10.3390/ijms150610377
92	Detection of an arbovirus in an invertebrate and a vertebrate host using the polymerase chain reaction	10.1016/0166-0934(90)90071-m
93	Using Metagenomics to Characterize an Expanding Virosphere	10.1016/j.cell.2018.02.043
94	Unprecedented genomic diversity of RNA viruses in arthropods reveals the ancestry of negative-sense RNA viruses	10.7554/eLife.05378
95	Cameroonian blackflies (Diptera: Simuliidae) harbour a plethora of (RNA) viruses	10.1101/2024.04.05.588247
96	Horizontal and vertical transmission of viruses by insect and tick vectors
97	Intrinsic factors affecting vector competence of mosquitoes for arboviruses	10.1146/annurev.en.28.010183.001305
98	Dengue virus type 2: replication and tropisms in orally infected Aedes aegypti mosquitoes	10.1186/1471-2180-7-9
99	Intrinsic factors driving mosquito vector competence and viral evolution: a review	10.3389/fcimb.2023.1330600
100	Biological transmission of arboviruses: reexamination of and new insights into components, mechanisms, and unique traits as well as their evolutionary trends	10.1128/CMR.18.4.608-637.2005
101	The specifics of vector transmission of arboviruses of vertebrates and plants	10.1016/j.coviro.2015.07.003
102	Rift Valley Fever	10.1016/j.cll.2017.01.004
103	Rift Valley fever virus(Bunyaviridae: Phlebovirus): an update on pathogenesis, molecular epidemiology, vectors, diagnostics and prevention	10.1051/vetres/2010033
104	Onchocerciasis-associated epilepsy: an update and future perspectives	10.1016/j.pt.2022.11.010
105	Virus Detection: A Review of the Current and Emerging Molecular and Immunological Methods	10.3389/fmolb.2021.637559
106	The PRISMA 2020 statement: an updated guideline for reporting systematic reviews	https://doi.org/10.1136/bmj.n71
107	Zoonotic Implications of Onchocerca Species on Human Health	10.3390/pathogens9090761
108	Nematocera (Ceratopogonidae, Psychodidae, Simuliidae and Culicidae) and control methods.	10.20506/rst.13.4.819.
109	Pathogenesis of Vesicular Stomatitis New Jersey Virus Infection in Deer Mice ( Peromyscus maniculatus) Transmitted by Black Flies ( Simulium vittatum).	10.1177/0300985816653172
110	The salivary secretome of the biting midge, Culicoides sonorensis.	10.7717/peerj.426. eCollection 2014.
111	Bite transmission of vesicular stomatitis virus (New Jersey serotype) to laboratory mice by Simulium vittatum (Diptera: Simuliidae).	10.1093/jmedent/36.4.410.
112	Influence of nonsystemic transmission on the epidemiology of insect borne arboviruses: a case study of vesicular stomatitis epidemiology in the western United States	10.1603/0022-2585-39.3.417
113	The salivary secretome of the biting midge, Culicoides sonorensis	10.7717/peerj.426
114	Deforestation: effects on vector-borne disease	10.1017/s0031182000086121
115	Black soldier fly (Hermetia illucens) larvae powder as a larval diet ingredient for mass-rearing Aedes mosquitoes	10.1051/parasite/2019059
116	Complete mitochondrial genome of a Eurytopic midge, Polypedilum nubifer (Diptera: Chironomidae)	10.1080/23802359.2022.2122746
117	Vector competence of select black fly species for vesicular stomatitis virus (New Jersey serotype)	10.4269/ajtmh.1997.57.42
118	The blackfly Simulium buissoni and infection by hepatitis B virus on a holoendemic island of the Marquesas archipelago in French Polynesia	10.4269/ajtmh.1993.48.763
119	Schmallenberg virus in Germany 2011-2014: searching for the vectors	10.1007/s00436-015-4768-5
120	Vesicular Stomatitis Virus Detected in Biting Midges and Black Flies during the 2023 Outbreak in Southern California	10.3390/v16091428
121	Laboratory vector competence of black flies (Diptera:Simuliidae) for the Indiana serotype of vesicular stomatitis virus	10.1111/j.1749-6632.2000.tb05323.x
122	Immunolocalization of vesicular stomatitis virus in black flies (Simulium vittatum)	10.1111/j.1749-6632.2002.tb04401.x
123	Contribution to the knowledge on black flies (Diptera: Simuliidae) as vectors of Leucocytozoon (Haemosporida) parasites in Lithuania	10.1016/j.parint.2021.102515
124	Cross-border collaboration in onchocerciasis elimination in Uganda: progress, challenges and opportunities from 2008 to 2013	10.1186/s12992-018-0333-1
125	Simulium vittatum (Diptera: Simuliidae) and Lutzomyia longipalpis (Diptera: Psychodidae) salivary gland hyaluronidase activity	10.1603/0022-2585-37.5.743
126	An epizootic of patent iridescent virus disease in multiple species of blackflies in Chiapas, Mexico	10.1046/j.1365-2915.2000.00258.x
127	Host predilection and transmissibility of vesicular stomatitis New Jersey virus strains in domestic cattle (Bos taurus) and swine (Sus scrofa)	10.1186/1746-6148-8-183
128	Isolation, identification and functional profile of excretory-secretory peptides from Onchocerca ochengi	10.1016/j.actatropica.2014.11.015
129	Reduced seroprevalence of Kaposi's sarcoma-associated herpesvirus (KSHV), human herpesvirus 8 (HHV8), related to suppression of Anopheles density in Italy	10.1111/j.1365-2915.2003.00465.x
130	Black fly involvement in the epidemic transmission of vesicular stomatitis New Jersey virus (Rhabdoviridae: Vesiculovirus)	10.1089/vbz.2004.4.351
131	Passage of ingested Mansonella ozzardi (Spirurida: Onchocercidae) microfilariae through the midgut of Aedes aegypti (Diptera: Culicidae)	10.1603/0022-2585(2007)44[111:poimos]2.0.co;2
132	Epizootic vesicular stomatitis in Colorado, 1982: epidemiologic and entomologic studies	10.4269/ajtmh.1987.36.166
133	Phylogenetic relationships of the Culicomorpha inferred from 18S and 5.8S ribosomal DNA sequences. (Diptera:Nematocera)	10.1111/j.1365-2583.1997.tb00078.x
134	Metagenomic Analysis of the Virome of Mosquito Excreta	10.1128/mSphere.00587-20
135	Metagenomic analysis of individual mosquito viromes reveals the geographical patterns and drivers of viral diversity	10.1038/s41559-024-02365-0
136	Metagenomic analysis reveals the virome profiles of Aedes albopictus in Guangzhou, China	10.3389/fcimb.2023.1133120
137	RNA virome analysis of hematophagous Chironomoidea flies (Diptera: Ceratopogonidae and Simuliidae) collected in Tokyo, Japan.	10.7601/mez.71.225
138	Identical Viral Genetic Sequence Found in Black Flies (Simulium bivittatum) and the Equine Index Case of the 2006 U.S. Vesicular Stomatitis Outbreak	10.3390/pathogens10080929
139	Detection of Vesicular Stomatitis Virus Indiana from Insects Collected during the 2020 Outbreak in Kansas, USA	10.3390/pathogens10091126
140	Laboratory Vector Competence of Black Flies (Diptera: Simuliidæ) for the Indiana Serotype of Vesicular Stomatitis Virus	10.1111/j.1749-6632.2000.tb05323.x
141	Equine Alphaviruses.
142	Arthropod Collections and Virus Isolations from Argentine Mosquitoes.
143	Biological and Chemical Control of Blackflies (Diptera: Simuliidae) in the Orange River.

## Sheet: Records included
#	Scientific articles	DOI
1	Evaluation of Partially Submerged Sticky Traps On Lake Spillways For Adult Black Fly (Diptera: Simuliidae) Surveillance and Arbovirus Detection.	10.2987/18-6792.1.
2	Biological transmission of vesicular stomatitis virus (New Jersey) by Simulium vittatum (Diptera: Simuliidae).	10.1093/jmedent/29.2.137.
3	Vesicular Stomatitis Virus Transmission Dynamics Within Its Endemic Range in Chiapas, Mexico	10.3390/v16111742
4	Isolation of arboviruses from Culicoides midges (Diptera: Ceratopogonidae) in Colorado during an epizootic of vesicular stomatitis New Jersey	10.1093/jmedent/27.4.487
5	Surveillance along the Rio Grande during the 2020 Vesicular Stomatitis Outbreak Reveals Spatio-Temporal Dynamics of and Viral RNA Detection in Black Flies.	10.3390/patógenos10101264
6	Bite transmission of vesicular stomatitis virus (New Jersey serotype) to laboratory mice by Simulium vittatum (Diptera: Simuliidae)	10.1093/jmedent/36.4.410
7	Unravelling the Single-Stranded DNA Virome of the New Zealand Blackfly	10.3390/v11060532
8	Vesicular Stomatitis Virus Transmission: A Comparison of Incriminated Vectors	10.3390/insects9040190
9	Mechanical transmission of vesicular stomatitis New Jersey virus by Simulium vittatum (Diptera: Simuliidae) to domestic swine (Sus scrofa)	10.1603/033.046.0643
10	Experimental Transmission of New Jersey Vesicular Stomatitis Virus by Simulium vittatum to Cattle: Clinical Outcome Influenced by Feeding Site	10.1603/033.046.0419
11	Biological transmission of vesicular stomatitis virus (New Jersey serotype) by Simulium vittatum (Diptera: Simuliidae) to domestic swine (Sus scrofa)	10.1603/0022-2585-41.1.78
12	Studies on the transmission of Venezuelan equine encephalitis virus by Colombian simuliidae (Diptera)	10.4269/ajtmh.1985.34.799
13	Transmission of vesicular stomatitis virus from infected to noninfected black flies co-feeding on nonviremic deer mice	10.1126/science.287.5452.485
14	Metagenomic analysis of individual mosquitos reveals the ecology of insect viruses	10.1101/2023.08.28.555221
15	Exploring mosquito virome dynamics within São Paulo Zoo: insights into mosquito-virus-environment interactions	10.3389/fcimb.2024.1496126
16	Clinical metagenomics	10.1038/s41576-019-0113-7
17	Metagenomic Assembly: Overview, Challenges and Applications
18	Metagenomic tools in microbial ecology research	10.1016/j.copbio.2021.01.019
19	World blackflies (Diptera: Simuliidae): A comprehensive revision of the taxonomic and geographical inventory
20	Virome of > 12 thousand Culex mosquitoes from throughout California	10.1016/j.virol.2018.07.029
21	Redefining the invertebrate RNA virosphere	10.1038/nature20167
22	A time-series meta-transcriptomic analysis reveals the seasonal, host, and gender structure of mosquito viromes	10.1093/ve/veac006
23	Detection of novel and recognized RNA viruses in mosquitoes from the Yucatan Peninsula of Mexico using metagenomics and characterization of their in vitro host ranges	10.1099/jgv.0.001165
24	Complete Genome Sequence of Houston Virus, a Newly Discovered Mosquito-Specific Virus Isolated from Culex quinquefasciatus in Mexico	10.1128/MRA.00808-18
25	Discovery of a novel Tymoviridae-like virus in mosquitoes from Mexico	10.1007/s00705-018-4098-x
26	Isolation of a novel rhabdovirus and detection of multiple novel viral sequences in Culex species mosquitoes in the United States	10.1007/s00705-022-05586-5
27	Tracking arboviruses, their transmission vectors and potential hosts by nanopore sequencing of mosquitoes
28	RNA virome analysis of questing ticks from Hokuriku District, Japan, and the evolutionary dynamics of tick-borne phleboviruses	10.1016/j.ttbdis.2019.101364
29	Mansonellosis: current perspectives	10.2147/RRTM.S125750
30	The Black Flies (Simuliidae) of North America	10.14411/eje.2005.024
31	Ecologically and medically important black flies of the genus Simulium: Identification of biogeographical groups according to similar larval niches	10.1016/j.scitotenv.2024.170454
32	Evolution, epidemiology, and population genetics of black flies (Diptera: Simuliidae)	10.1016/j.meegid.2010.07.003
33	Diagnóstico microbiológico de arbovirosis y robovirosis emergentes	10.1016/j.eimc.2013.07.011
34	Unraveling the viral dark matter through viral metagenomics.	10.3389/fimmu.2022.1005107.
35	Control of onchocerciasis	10.1016/S0065-308X(05)61009-3
36	Elimination of human onchocerciasis: progress report, 2023–2024
37	Simuliid blackflies (Diptera: Simuliidae) and ceratopogonid midges (Diptera: Ceratopogonidae) as vectors of Mansonella ozzardi (Nematoda: Onchocercidae) in northern Argentina	10.1590/s0074-02762001000400003
38	Morphological description and multilocus genotyping of Onchocerca spp. in red deer (Cervus elaphus) in Switzerland	10.1016/j.ijppaw.2022.10.004
39	Parasitic diseases of equids in Iran (1931–2020): a literature review.	10.1186/s13071-020-04472-w
40	Identification and phylogenetic analysis of Dirofilaria ursi (Nematoda: Filarioidea) from Wisconsin black bears (Ursus americanus) and its Wolbachia endosymbiont	0.1645/GE-2208.1
41	A combined human case of Dirofilaria ursi infection in dorsal subcutaneous tissue and Anisakis simplex sensu stricto (s.s.) infection in ventral subcutaneous tissue	10.1186/s41182-017-0067-4
42	The simuliid vectors of Splendidofilaria fallisensis of ducks	https://doi.org/10.1139/z68-084
43	Molecular detection of Leucocytozoon (Apicomplexa: Haemosporida) in black flies (Diptera: Simuliidae) from Thailand	10.1016/j.actatropica.2018.11.024
44	The esperanza window trap reduces the human biting rate of Simulium ochraceum s.l. in formerly onchocerciasis endemic foci in Southern Mexico	https://doi.org/10.1371/journal.pntd.0005686
45	Human-landing rate, gonotrophic cycle length, survivorship, and public health importance of Simulium erythrocephalum in Zaragoza, northeastern Spain	10.1186/s13071-017-2115-7
46	Risk of Attacks by Blackflies (Diptera: Simuliidae) and Occurrence of Severe Skin Symptoms in Bitten Patients along the Eastern Border of the European Union	10.3390/ijerph19137610
47	Arboviruses: A Family on the Move	10.1007/978-981-10-8727-1_1
48	Host range specificity of flaviviruses: correlation with in vitro replication	10.1603/0022-2585(2007)44[93:hrsofc]2.0.co;2
49	History of Arbovirus Research in the Czech Republic	10.3390/v13112334
50	Transmission of arboviruses without involvement of arthropod vectors
51	Present and future arboviral threats	10.1016/j.antiviral.2009.10.008
52	The role of co-infection and swarm dynamics in arbovirus transmission	10.1016/j.virusres.2019.03.010
53	The Togaviridae and the Flaviviridae	10.1016/B978-0-12-801238-3.00085-4
54	Molecular Virology of Human Pathogenic Viruses
55	Taxonomy of the order Bunyavirales: update 2019	10.1007/s00705-019-04253-6
56	ICTV Virus Taxonomy Profile: Phenuiviridae 2023	10.1099/jgv.0.001893
57	ICTV Virus Taxonomy Profile: Nairoviridae 2024	10.1099/jgv.0.001974
58	Re-emergence of bluetongue, African horse sickness, and other Orbivirus diseases	10.1051/vetres/2010007
59	Epidemiological Study of Thogoto and Dhori Virus Infection in People Bitten by Ticks, and in Sheep, in an Area of Northern Spain	10.3390/ijerph17072254
60	Simultaneous detection of Zika, chikungunya, dengue, yellow fever, West Nile, and Japanese encephalitis viruses by a two-tube multiplex real-time RT-PCR assay	10.1002/jmv.27658
61	Flaviviridae Nonstructural Proteins: The Role in Molecular Mechanisms of Triggering Inflammation	10.3390/v14081808
62	Arboviral Equine Encephalitides	10.1016/j.cveq.2022.04.004
63	ICTV Virus Taxonomy Profile: Togaviridae	10.1099/jgv.0.001072
64	Oropouche virus: A neglected global arboviral threat	10.1016/j.virusres.2024.199318
65	Insect-specific viruses and their potential impact on arbovirus transmission	10.1016/j.coviro.2015.08.007
66	Resurgent vector-borne diseases as a global health problem	10.3201/eid0403.980326
67	Emerging and resurging vector-borne diseases	10.1146/annurev.ento.44.1.51
68	On Natural Foci of Infection and Parasitic Diseases
69	Impacts of Biodiversity and Biodiversity Loss on Zoonotic Diseases.	https://doi.org/10.1073/pnas.2023540118
70	Aedes aegypti in Southern Brazil: Spatiotemporal Distribution Dynamics and Association with Climate and Environmental Factors	10.3390/tropicalmed8020077
71	The role of urbanisation in the spread of Aedes mosquitoes and the diseases they transmit-A systematic review	10.1371/journal.pntd.0009631
72	The Transmission of Myxomatosis by Simulium melatum Wharton (Diptera: Simuliidae)	10.1371/journal.pntd.0009631
73	Oncoviruses: future prospects of molecular mechanisms and therapeutic strategies	10.1016/B978-0-12-824156-1.00012-1
74	Vesicular Stomatitis Virus	10.1016/j.cveq.2022.11.004
75	Biological transmission of vesicular stomatitis virus (New Jersey) by Simulium vittatum (Diptera: Simuliidae)	10.1093/jmedent/29.2.137
76	Emergence and re-emergence of vesicular stomatitis in the United States	10.1016/s0168-1702(02)00026-6
77	Insect transmission of equine encephalomyelitis studies.
78	Experimental transmission of vesicular stomatitis virus by Diptera	10.1093/infdis/96.2.184
79	Rift Valley fever affecting humans in South Africa: a clinicopathological study
80	The arbovirus vector potential of a simuliid.
81	Encefalitis Equina Venezolana en Colombia 1967
82	Biting fly-arbovirus probe in interior Alaska (Culicidae) (Simuliidae) – (SSH: California complex) (Northway: Bunyamwera group)
83	The Black Flies (Simuliidae) of North America
84	Biting flies collected from recumbent bluetongue-infected sheep in Idaho.
85	Nodding syndrome-a new hypothesis and new direction for research	10.1016/j.ijid.2014.08.001
86	Active infection with Onchocerca volvulus and the linkage to epilepsy/nodding syndrome	10.1371/journal.pntd.0012076
87	Arbovirus Catalog
88	Public health threat of new, reemerging, and neglected zoonoses in the industrialized world	10.3201/eid1601.081467
89	Human viruses: discovery and emergence	10.1098/rstb.2011.0354
90	Vertebrate Reservoirs of Arboviruses: Myth, Synonym of Amplifier, or Reality?	10.3390/v9070185
91	Viral metagenomics on animals as a tool for the detection of zoonoses prior to human infection?	10.3390/ijms150610377
92	Detection of an arbovirus in an invertebrate and a vertebrate host using the polymerase chain reaction	10.1016/0166-0934(90)90071-m
93	Using Metagenomics to Characterize an Expanding Virosphere	10.1016/j.cell.2018.02.043
94	Unprecedented genomic diversity of RNA viruses in arthropods reveals the ancestry of negative-sense RNA viruses	10.7554/eLife.05378
95	Cameroonian blackflies (Diptera: Simuliidae) harbour a plethora of (RNA) viruses	10.1101/2024.04.05.588247
96	Horizontal and vertical transmission of viruses by insect and tick vectors
97	Intrinsic factors affecting vector competence of mosquitoes for arboviruses	10.1146/annurev.en.28.010183.001305
98	Dengue virus type 2: replication and tropisms in orally infected Aedes aegypti mosquitoes	10.1186/1471-2180-7-9
99	Intrinsic factors driving mosquito vector competence and viral evolution: a review	10.3389/fcimb.2023.1330600
100	Biological transmission of arboviruses: reexamination of and new insights into components, mechanisms, and unique traits as well as their evolutionary trends	10.1128/CMR.18.4.608-637.2005
101	The specifics of vector transmission of arboviruses of vertebrates and plants	10.1016/j.coviro.2015.07.003
102	Rift Valley Fever	10.1016/j.cll.2017.01.004
103	Rift Valley fever virus(Bunyaviridae: Phlebovirus): an update on pathogenesis, molecular epidemiology, vectors, diagnostics and prevention	10.1051/vetres/2010033
104	Onchocerciasis-associated epilepsy: an update and future perspectives	10.1016/j.pt.2022.11.010
105	Virus Detection: A Review of the Current and Emerging Molecular and Immunological Methods	10.3389/fmolb.2021.637559
106	The PRISMA 2020 statement: an updated guideline for reporting systematic reviews	https://doi.org/10.1136/bmj.n71
107	Zoonotic Implications of Onchocerca Species on Human Health	10.3390/pathogens9090761
108	RNA virome analysis of hematophagous Chironomoidea flies (Diptera: Ceratopogonidae and Simuliidae) collected in Tokyo, Japan.	10.7601/mez.71.225
109	Pathogenesis of Vesicular Stomatitis New Jersey Virus Infection in Deer Mice ( Peromyscus maniculatus) Transmitted by Black Flies ( Simulium vittatum)	10.1177/0300985816653172
110	Vesicular Stomatitis Virus Detected in Biting Midges and Black Flies during the 2023 Outbreak in Southern California	10.3390/v16091428
111	Identical Viral Genetic Sequence Found in Black Flies (Simulium bivittatum) and the Equine Index Case of the 2006 U.S. Vesicular Stomatitis Outbreak	10.3390/pathogens10080929
112	Vector competence of select black fly species for vesicular stomatitis virus (New Jersey serotype)	10.1111/j.1749-6632.2000.tb05323.x
113	Immunolocalization of vesicular stomatitis virus in black flies (Simulium vittatum)	10.1111/j.1749-6632.2002.tb04401.x
114	Detection of Vesicular Stomatitis Virus Indiana from Insects Collected during the 2020 Outbreak in Kansas, USA	10.3390/pathogens10091126
115	Laboratory Vector Competence of Black Flies (Diptera: Simuliidæ) for the Indiana Serotype of Vesicular Stomatitis Virus	10.1111/j.1749-6632.2000.tb05323.x
116	The blackfly Simulium buissoni and infection by hepatitis B virus on a holoendemic island of the Marquesas archipelago in French Polynesia	10.4269/ajtmh.1993.48.763
117	Equine Alphaviruses.
118	Arthropod Collections and Virus Isolations from Argentine Mosquitoes.
119	Biological and Chemical Control of Blackflies (Diptera: Simuliidae) in the Orange River.

## Sheet: Hoja1
#	Articulos	DOI
1	Evaluation of Partially Submerged Sticky Traps On Lake Spillways For Adult Black Fly (Diptera: Simuliidae) Surveillance and Arbovirus Detection.	10.2987/18-6792.1.
2	Nematocera (Ceratopogonidae, Psychodidae, Simuliidae and Culicidae) and control methods.	10.20506/rst.13.4.819.
3	Pathogenesis of Vesicular Stomatitis New Jersey Virus Infection in Deer Mice ( Peromyscus maniculatus) Transmitted by Black Flies ( Simulium vittatum).	10.1177/0300985816653172
4	Biological transmission of vesicular stomatitis virus (New Jersey) by Simulium vittatum (Diptera: Simuliidae).	10.1093/jmedent/29.2.137.
5	Vesicular Stomatitis Virus Transmission Dynamics Within Its Endemic Range in Chiapas, Mexico	10.3390/v16111742
6	The salivary secretome of the biting midge, Culicoides sonorensis.	10.7717/peerj.426. eCollection 2014.
7	Bite transmission of vesicular stomatitis virus (New Jersey serotype) to laboratory mice by Simulium vittatum (Diptera: Simuliidae).	10.1093/jmedent/36.4.410.
8	Isolation of arboviruses from Culicoides midges (Diptera: Ceratopogonidae) in Colorado during an epizootic of vesicular stomatitis New Jersey	10.1093/jmedent/27.4.487
9	Surveillance along the Rio Grande during the 2020 Vesicular Stomatitis Outbreak Reveals Spatio-Temporal Dynamics of and Viral RNA Detection in Black Flies.	10.3390/patógenos10101264
10	Influence of nonsystemic transmission on the epidemiology of insect borne arboviruses: a case study of vesicular stomatitis epidemiology in the western United States	10.1603/0022-2585-39.3.417
11	Arbovirus isolations from mosquitoes in South Slovakia
12	Bite transmission of vesicular stomatitis virus (New Jersey serotype) to laboratory mice by Simulium vittatum (Diptera: Simuliidae)	10.1093/jmedent/36.4.410
13	The salivary secretome of the biting midge, Culicoides sonorensis	10.7717/peerj.426
14	Deforestation: effects on vector-borne disease	10.1017/s0031182000086121
15	Black soldier fly (Hermetia illucens) larvae powder as a larval diet ingredient for mass-rearing Aedes mosquitoes	10.1051/parasite/2019059
16	Bloodsucking Diptera (Culicidae, Psychodidae, Ceratopogonidae, Simuliidae, Tabanidae) collected in Suriname, 1978-1982
17	Complete mitochondrial genome of a Eurytopic midge, Polypedilum nubifer (Diptera: Chironomidae)	10.1080/23802359.2022.2122746
18	Unravelling the Single-Stranded DNA Virome of the New Zealand Blackfly	10.3390/v11060532
19	Vesicular Stomatitis Virus Transmission: A Comparison of Incriminated Vectors	10.3390/insects9040190
20	Vector competence of select black fly species for vesicular stomatitis virus (New Jersey serotype)	10.4269/ajtmh.1997.57.42
21	Insects as vectors: systematics and biology
22	Mechanical transmission of vesicular stomatitis New Jersey virus by Simulium vittatum (Diptera: Simuliidae) to domestic swine (Sus scrofa)	10.1603/033.046.0643
23	Experimental transmission of vesicular stomatitis New Jersey virus from Simulium vittatum to cattle: clinical outcome is influenced by site of insect feeding	10.1603/033.046.0419
24	Biological transmission of vesicular stomatitis virus (New Jersey serotype) by Simulium vittatum (Diptera: Simuliidae) to domestic swine (Sus scrofa)	10.1603/0022-2585-41.1.78
25	The blackfly Simulium buissoni and infection by hepatitis B virus on a holoendemic island of the Marquesas archipelago in French Polynesia	10.4269/ajtmh.1993.48.763
26	Schmallenberg virus in Germany 2011-2014: searching for the vectors	10.1007/s00436-015-4768-5
27	Vesicular Stomatitis Virus Detected in Biting Midges and Black Flies during the 2023 Outbreak in Southern California	10.3390/v16091428
28	Detection of Vesicular Stomatitis Virus Indiana from Insects Collected during the 2020 Outbreak in Kansas, USA	10.3390/pathogens10091126
29	Laboratory vector competence of black flies (Diptera:Simuliidae) for the Indiana serotype of vesicular stomatitis virus	10.1111/j.1749-6632.2000.tb05323.x
30	Community composition of black flies during and after the 2020 vesicular stomatitis virus outbreak in Southern New Mexico, USA	10.1186/s13071-024-06127-6
31	Immunolocalization of vesicular stomatitis virus in black flies (Simulium vittatum)	10.1111/j.1749-6632.2002.tb04401.x
32	Contribution to the knowledge on black flies (Diptera: Simuliidae) as vectors of Leucocytozoon (Haemosporida) parasites in Lithuania	10.1016/j.parint.2021.102515
33	Cross-border collaboration in onchocerciasis elimination in Uganda: progress, challenges and opportunities from 2008 to 2013	10.1186/s12992-018-0333-1
34	Simulium vittatum (Diptera: Simuliidae) and Lutzomyia longipalpis (Diptera: Psychodidae) salivary gland hyaluronidase activity	10.1603/0022-2585-37.5.743
35	An epizootic of patent iridescent virus disease in multiple species of blackflies in Chiapas, Mexico	10.1046/j.1365-2915.2000.00258.x
36	Black fly salivary gland extract inhibits proliferation and induces apoptosis in murine splenocytes	10.1111/j.1365-3024.2009.01186.x
37	Host predilection and transmissibility of vesicular stomatitis New Jersey virus strains in domestic cattle (Bos taurus) and swine (Sus scrofa)	10.1186/1746-6148-8-183
38	Isolation, identification and functional profile of excretory-secretory peptides from Onchocerca ochengi	10.1016/j.actatropica.2014.11.015
39	Studies on the transmission of Venezuelan equine encephalitis virus by Colombian simuliidae (Diptera)	10.4269/ajtmh.1985.34.799
40	Characterization of apyrase-like activity in Ochlerotatus triseriatus, Ochlerotatus hendersoni, and Aedes aegypti
41	Association of a Sindbis-like virus with Ockelbo disease in Sweden	10.4269/ajtmh.1984.33.1212
42	Reduced seroprevalence of Kaposi's sarcoma-associated herpesvirus (KSHV), human herpesvirus 8 (HHV8), related to suppression of Anopheles density in Italy	10.1111/j.1365-2915.2003.00465.x
43	Transmission of vesicular stomatitis virus from infected to noninfected black flies co-feeding on nonviremic deer mice	10.1126/science.287.5452.485
44	DNA barcoding of blackflies (Diptera: Simuliidae) as a tool for species identification and detection of hidden diversity in the eastern regions of Spain	10.1186/s13071-018-3046-7
45	Black fly involvement in the epidemic transmission of vesicular stomatitis New Jersey virus (Rhabdoviridae: Vesiculovirus)	10.1089/vbz.2004.4.351
46	Passage of ingested Mansonella ozzardi (Spirurida: Onchocercidae) microfilariae through the midgut of Aedes aegypti (Diptera: Culicidae)	10.1603/0022-2585(2007)44[111:poimos]2.0.co;2
47	Hematophagous Diptera collected from a horse and paired carbon dioxide-baited suction trap in southern California: relevance to West Nile virus epizootiology	10.1603/0022-2585(2008)45[115:hdcfah]2.0.co;2
48	Epizootic vesicular stomatitis in Colorado, 1982: epidemiologic and entomologic studies	10.4269/ajtmh.1987.36.166
49	Phylogenetic relationships of the Culicomorpha inferred from 18S and 5.8S ribosomal DNA sequences. (Diptera:Nematocera)	10.1111/j.1365-2583.1997.tb00078.x
50	Metagenomic Analysis of the Virome of Mosquito Excreta	10.1128/mSphere.00587-20
51	Metagenomic analysis of individual mosquito viromes reveals the geographical patterns and drivers of viral diversity	10.1038/s41559-024-02365-0
52	Metagenomic analysis reveals the virome profiles of Aedes albopictus in Guangzhou, China	10.3389/fcimb.2023.1133120
53	Viral metagenomics reveals the presence of novel Zika virus variants in Aedes mosquitoes from Barbados	10.1186/s13071-021-04840-0
54	Metagenomic Virome Analysis of Culex Mosquitoes from Kenya and China	10.3390/v10010030
55	Translating mosquito viromes into vector management strategies	10.1016/j.pt.2023.11.002
56	Metagenomic analysis of individual mosquitos reveals the ecology of insect viruses	10.1101/2023.08.28.555221
57	Aedes aegypti and Ae. albopictus microbiome/virome: new strategies for controlling arboviral transmission?	10.1186/s13071-022-05401-9
58	Bidirectional Interactions between Arboviruses and the Bacterial and Viral Microbiota in Aedes aegypti and Culex quinquefasciatus	10.1128/mbio.01021-22
59	Dissecting the Species-Specific Virome in Culicoides of Thrace.	10.3389/fmicb.2022.802577
60	Intrinsic variation in the vertically transmitted core virome of the mosquito Aedes aegypti	10.1111/mec.16412
61	Aedes Mosquito Virome in Southwestern Cameroon: Lack of Core Virome, But a Very Rich and Diverse Virome in Ae. africanus Compared to Other Aedes Species	10.3390/v16071172
62	The virome of the invasive Asian bush mosquito Aedes japonicus in Europe	10.1093/ve/vead041
63	Influence of dengue virus serotypes on the abundance of Aedes aegypti insect-specific viruses (ISVs)	10.1128/jvi.01507-23
64	Exploring mosquito virome dynamics within São Paulo Zoo: insights into mosquito-virus-environment interactions	10.3389/fcimb.2024.1496126
65	Viromics Reveal a Number of Novel RNA Viruses in Swedish Mosquitoes	10.3390/v11111027
66	Metagenomics	10.1111/j.1472-765X.2008.02444.x
67	Clinical metagenomics	10.1038/s41576-019-0113-7
68	Metagenomic Assembly: Overview, Challenges and Applications
69	Metagenomic tools in microbial ecology research	10.1016/j.copbio.2021.01.019
70	World blackflies (Diptera: Simuliidae): A comprehensive revision of the taxonomic and geographical inventory
71	Recent Advances in Metagenomic Approaches, Applications, and Challenge	10.1007/s00284-023-03451-5
72	Composition and global distribution of the mosquito virome - A comprehensive database of insect-specific viruses	10.1016/j.onehlt.2023.100490
73	Metagenomics analysis reveals presence of the Merida-like virus in Georgia	10.3389/fmicb.2023.1258810
74	Metagenomic sequencing characterizes a wide diversity of viruses in field mosquito samples in Nigeria	10.1038/s41598-022-11797-2
75	Genomic and phylogenetic profiling of RNA of tick-borne arboviruses in Hainan Island, China	10.1016/j.micinf.2023.105218
76	Virome of > 12 thousand Culex mosquitoes from throughout California	10.1016/j.virol.2018.07.029
77	Longitudinal Study of Viral Diversity Associated with Mosquito Species Circulating in Cambodia	10.3390/v15091831
78	Deciphering the Virome of Culex vishnui Subgroup Mosquitoes, the Major Vectors of Japanese Encephalitis, in Japan	10.3390/v12030264
79	A library preparation optimized for metagenomics of RNA viruses	10.1111/1755-0998.13378
80	Viral RNA Metagenomics of Hyalomma Ticks Collected from Dromedary Camels in Makkah Province, Saudi Arabia	10.3390/v13071396
81	The Diversity and Distribution of Viruses Associated with Culex annulirostris Mosquitoes from the Kimberley Region of Western Australia	10.3390/v12070717
82	Local-scale virome depiction in Medellín, Colombia, supports significant differences between Aedes aegypti and Aedes albopictus	10.1371/journal.pone.0263143
83	Uncovering the genetic diversity within the Aedes notoscriptus virome and isolation of new viruses from this highly urbanised and invasive mosquito	10.1093/ve/veab082
84	Lack of abundant core virome in Culex mosquitoes from a temperate climate region despite a mosquito species-specific virome	10.1128/msystems.00012-24
85	Metagenomic sequencing reveals viral abundance and diversity in mosquitoes from the Shaanxi-Gansu-Ningxia region, China	10.1371/journal.pntd.0009381
86	Characterizing viral species in mosquitoes (Culicidae) in the Colombian Orinoco: insights from a preliminary metagenomic study	10.1038/s41598-023-49232-9
87	Small RNA sequencing of field Culex mosquitoes identifies patterns of viral infection and the mosquito immune response	10.1038/s41598-023-37571-6
88	Characterizing viral species in mosquitoes (Culicidae) in the Colombian Orinoco: insights from a preliminary metagenomic study	10.1038/s41598-023-49232-9
89	Redefining the invertebrate RNA virosphere	10.1038/nature20167
90	A time-series meta-transcriptomic analysis reveals the seasonal, host, and gender structure of mosquito viromes	10.1093/ve/veac006
91	Detection of novel and recognized RNA viruses in mosquitoes from the Yucatan Peninsula of Mexico using metagenomics and characterization of their in vitro host ranges	10.1099/jgv.0.001165
92	Complete Genome Sequence of Houston Virus, a Newly Discovered Mosquito-Specific Virus Isolated from Culex quinquefasciatus in Mexico	10.1128/MRA.00808-18
93	Discovery of a novel Tymoviridae-like virus in mosquitoes from Mexico	10.1007/s00705-018-4098-x
94	Isolation of a novel rhabdovirus and detection of multiple novel viral sequences in Culex species mosquitoes in the United States	10.1007/s00705-022-05586-5
95	Tracking arboviruses, their transmission vectors and potential hosts by nanopore sequencing of mosquitoes
96	RNA virome analysis of questing ticks from Hokuriku District, Japan, and the evolutionary dynamics of tick-borne phleboviruses	10.1016/j.ttbdis.2019.101364
97	Stable distinct core eukaryotic viromes in different mosquito species from Guadeloupe, using single mosquito viral metagenomics	10.1186/s40168-019-0734-2
98	Establishment of Culex modestus in Belgium and a Glance into the Virome of Belgian Mosquito Species	10.1128/mSphere.01229-20
99	Metagenomic Analysis Reveals Three Novel and Prevalent Mosquito Viruses from a Single Pool of Aedes vexans nipponii Collected in the Republic of Korea	10.3390/v11030222
100	Viromics on Honey-Baited FTA Cards as a New Tool for the Detection of Circulating Viruses in Mosquitoes	10.3390/v12030274
101	Investigation of RNA Viruses in Culicoides Latreille, 1809 (Diptera: Ceratopogonidae) in a Mining Complex in the Southeastern Region of the Brazilian Amazon	10.3390/v16121862
102	Mansonellosis: current perspectives	10.2147/RRTM.S125750
103	The Black Flies (Simuliidae) of North America	10.14411/eje.2005.024
104	Ecologically and medically important black flies of the genus Simulium: Identification of biogeographical groups according to similar larval niches	10.1016/j.scitotenv.2024.170454
105	Evolution, epidemiology, and population genetics of black flies (Diptera: Simuliidae)	10.1016/j.meegid.2010.07.003
106	The Biodiversity of Blackflies (Diptera: Simuliidae) in Brazil: New Distribution Records and Updated Checklist	10.1007/s13744-024-01144-7
107	Diagnóstico microbiológico de arbovirosis y robovirosis emergentes	10.1016/j.eimc.2013.07.011
108	Unraveling the viral dark matter through viral metagenomics.	10.3389/fimmu.2022.1005107.
109	Control of onchocerciasis	10.1016/S0065-308X(05)61009-3
110	Elimination of human onchocerciasis: progress report, 2023–2024
111	Simuliid blackflies (Diptera: Simuliidae) and ceratopogonid midges (Diptera: Ceratopogonidae) as vectors of Mansonella ozzardi (Nematoda: Onchocercidae) in northern Argentina	10.1590/s0074-02762001000400003
112	Development of Mansonella ozzardi in Simulium amazonicum, S. argentiscutum, and Culicoides insinuatus from Amazonas, Colombia	10.4269/ajtmh.1982.31.1137
113	Morphological description and multilocus genotyping of Onchocerca spp. in red deer (Cervus elaphus) in Switzerland	10.1016/j.ijppaw.2022.10.004
114	Parasitic diseases of equids in Iran (1931–2020): a literature review.	10.1186/s13071-020-04472-w
115	Identification and phylogenetic analysis of Dirofilaria ursi (Nematoda: Filarioidea) from Wisconsin black bears (Ursus americanus) and its Wolbachia endosymbiont	0.1645/GE-2208.1
116	A combined human case of Dirofilaria ursi infection in dorsal subcutaneous tissue and Anisakis simplex sensu stricto (s.s.) infection in ventral subcutaneous tissue	10.1186/s41182-017-0067-4
117	The simuliid vectors of Splendidofilaria fallisensis of ducks	https://doi.org/10.1139/z68-084
118	Molecular detection of Leucocytozoon (Apicomplexa: Haemosporida) in black flies (Diptera: Simuliidae) from Thailand	10.1016/j.actatropica.2018.11.024
119	The esperanza window trap reduces the human biting rate of Simulium ochraceum s.l. in formerly onchocerciasis endemic foci in Southern Mexico	https://doi.org/10.1371/journal.pntd.0005686
120	Human-landing rate, gonotrophic cycle length, survivorship, and public health importance of Simulium erythrocephalum in Zaragoza, northeastern Spain	10.1186/s13071-017-2115-7
121	Surveillance of a Pest Through a Public Health Information System: The Case of the Blackfly (Simulium erythrocephalum) in Zaragoza (Spain) during 2009-2015	10.3390/ijerph17103734
122	Review of blackfly (Diptera: Simuliidae) control in South Africa	10.4102/ojvr.v70i4.295
123	Survey of blackfly (Diptera: Simuliidae) annoyance levels and abundance along the Vaal and Orange Rivers, South Africa	10.4102/jsava.v83i1.5
124	Estimation of survival and gonotrophic cycle length of Simulium metallicum sensu lato (Diptera: Simuliidae) in southern Mexico
125	Estimating the gonotrophic cycle and survivorship of Simulium ochraceum (Diptera: Simuliidae) during routine vector surveillance in southern Mexico
126	Risk of Attacks by Blackflies (Diptera: Simuliidae) and Occurrence of Severe Skin Symptoms in Bitten Patients along the Eastern Border of the European Union	10.3390/ijerph19137610
127	Who is biting you? DNA barcodes reveal cryptic diversity in human-biting black flies (Diptera: Simuliidae)	10.1016/j.actatropica.2019.05.001
128	Biting Rates and Onchocerca Infectivity Status of Black Flies from the Simulium damnosum Complex (Diptera: Simuliidae) in Osun State, Nigeria	10.1093/jme/tjz250
129	Ratio changes in blood-feeding and voltinism in black flies (Diptera: Simuliidae) over a latitudinal gradient in North America north of Mexico	10.1111/mve.12755
130	Arboviruses: A Family on the Move	10.1007/978-981-10-8727-1_1
131	Viral meningitis and encephalitis: an update	10.1097/QCO.0000000000000922
132	Metagenomic arbovirus detection using MinION nanopore sequencing	10.1016/j.jviromet.2017.08.019
133	Oropouche virus as an emerging cause of acute febrile illness in Colombia	10.1080/22221751.2022.2136536
134	Host range specificity of flaviviruses: correlation with in vitro replication	10.1603/0022-2585(2007)44[93:hrsofc]2.0.co;2
135	History of Arbovirus Research in the Czech Republic	10.3390/v13112334
136	Transmission of arboviruses without involvement of arthropod vectors
137	Present and future arboviral threats	10.1016/j.antiviral.2009.10.008
138	The role of co-infection and swarm dynamics in arbovirus transmission	10.1016/j.virusres.2019.03.010
139	Mosquito-Specific Viruses-Transmission and Interaction.	10.3390/v11090873.
140	Emergence and re-emergence of mosquito-borne arboviruses.	10.1016/j.coviro.2019.01.001
141	The Togaviridae and the Flaviviridae	10.1016/B978-0-12-801238-3.00085-4
142	Molecular Virology of Human Pathogenic Viruses
143	Present and future arboviral threats	10.1016/j.antiviral.2009.10.008
144	Taxonomy of the order Bunyavirales: update 2019	10.1007/s00705-019-04253-6
145	ICTV Virus Taxonomy Profile: Phenuiviridae 2023	10.1099/jgv.0.001893
146	ICTV Virus Taxonomy Profile: Nairoviridae 2024	10.1099/jgv.0.001974
147	Re-emergence of bluetongue, African horse sickness, and other Orbivirus diseases	10.1051/vetres/2010007
148	Epidemiological Study of Thogoto and Dhori Virus Infection in People Bitten by Ticks, and in Sheep, in an Area of Northern Spain	10.3390/ijerph17072254
149	Simultaneous detection of Zika, chikungunya, dengue, yellow fever, West Nile, and Japanese encephalitis viruses by a two-tube multiplex real-time RT-PCR assay	10.1002/jmv.27658
150	Flaviviridae Nonstructural Proteins: The Role in Molecular Mechanisms of Triggering Inflammation	10.3390/v14081808
151	Arboviral Equine Encephalitides	10.1016/j.cveq.2022.04.004
152	ICTV Virus Taxonomy Profile: Togaviridae	10.1099/jgv.0.001072
153	Oropouche virus: A neglected global arboviral threat	10.1016/j.virusres.2024.199318
154	Insect-specific viruses and their potential impact on arbovirus transmission	10.1016/j.coviro.2015.08.007
155	Resurgent vector-borne diseases as a global health problem	10.3201/eid0403.980326
156	Emerging and resurging vector-borne diseases	10.1146/annurev.ento.44.1.51
157	Arbovirus in Solid Organ Transplants: A Narrative Review of the Literature	10.3390/v16111778
158	Insect-specific viruses and their potential impact on arbovirus transmission	10.1016/j.coviro.2015.08.007
159	Diagnosing viral encephalitis and emerging concepts	10.1097/WCO.0000000000001155
160	Possible Arbovirus Found in Virome of Melophagus ovinus	10.3390/v13122375
161	On Natural Foci of Infection and Parasitic Diseases
162	Impacts of Biodiversity and Biodiversity Loss on Zoonotic Diseases.	https://doi.org/10.1073/pnas.2023540118
163	Aedes aegypti in Southern Brazil: Spatiotemporal Distribution Dynamics and Association with Climate and Environmental Factors	10.3390/tropicalmed8020077
164	The role of urbanisation in the spread of Aedes mosquitoes and the diseases they transmit-A systematic review	10.1371/journal.pntd.0009631
165	The Transmission of Myxomatosis by Simulium melatum Wharton (Diptera: Simuliidae)	10.1371/journal.pntd.0009631
166	Jingmenviruses: Ubiquitous, understudied, segmented flavi-like viruses	10.3389/fmicb.2022.997058
167	Oncoviruses: future prospects of molecular mechanisms and therapeutic strategies	10.1016/B978-0-12-824156-1.00012-1
168	Vesicular Stomatitis Virus	10.1016/j.cveq.2022.11.004
169	Biological transmission of vesicular stomatitis virus (New Jersey) by Simulium vittatum (Diptera: Simuliidae)	10.1093/jmedent/29.2.137
170	Emergence and re-emergence of vesicular stomatitis in the United States	10.1016/s0168-1702(02)00026-6
171	Insect transmission of equine encephalomyelitis studies.
172	Experimental transmission of vesicular stomatitis virus by Diptera	10.1093/infdis/96.2.184
173	Rift Valley fever affecting humans in South Africa: a clinicopathological study
174	The arbovirus vector potential of a simuliid.
175	Effective mosquito and arbovirus surveillance using metabarcoding	10.1111/1755-0998.12682
176	Symbiotic Interactions Between Mosquitoes and Mosquito Viruses	10.3389/fcimb.2021.694020
177	Virome of Three Termite Species from Southern Vietnam	10.3390/v14050860
178	Encefalitis Equina Venezolana en Colombia 1967
179	Enhanced arbovirus surveillance with deep sequencing: Identification of novel rhabdoviruses and bunyaviruses in Australian mosquitoes	10.1016/j.virol.2013.09.026
180	Unbiased Strain-Typing of Arbovirus Directly from Mosquitoes Using Nanopore Sequencing: A Field-forward Biosurveillance Protocol	10.1038/s41598-018-23641-7
181	Evaluation of Viral RNA Recovery Methods in Vectors by Metagenomic Sequencing	10.3390/v12050562
182	Studies on the transmission of Venezuelan equine encephalitis virus by Colombian simuliidae (Diptera)	10.4269/ajtmh.1985.34.799
183	Biting fly-arbovirus probe in interior Alaska (Culicidae) (Simuliidae) – (SSH: California complex) (Northway: Bunyamwera group)
184	Isolation of arboviruses from Culicoides midges (Diptera: Ceratopogonidae) in Colorado during an epizootic of vesicular stomatitis New Jersey	10.1093/jmedent/27.4.487
185	Vesicular Stomatitis Virus Transmission Dynamics Within Its Endemic Range in Chiapas, Mexico	10.3390/v16111742
186	Natural infection in arthropod vectors
187	Biting flies collected from recumbent bluetongue-infected sheep in Idaho.
188	Nodding syndrome-a new hypothesis and new direction for research	10.1016/j.ijid.2014.08.001
189	Active infection with Onchocerca volvulus and the linkage to epilepsy/nodding syndrome	10.1371/journal.pntd.0012076
190	Arbovirus Catalog
191	Public health threat of new, reemerging, and neglected zoonoses in the industrialized world	10.3201/eid1601.081467
192	Human viruses: discovery and emergence	10.1098/rstb.2011.0354
193	Vertebrate Reservoirs of Arboviruses: Myth, Synonym of Amplifier, or Reality?	10.3390/v9070185
194	A yellow fever epizootic in Zika Forest, Uganda, during 1972: Part 2: Monkey serology	10.1016/0035-9203(77)90104-3
195	Schmallenberg virus: a systematic international literature review (2011-2019) from an Irish perspective	10.1186/s13620-019-0147-3
196	Identification of a Orthohantavirus strain by clinical metagenomics in Brazil	10.1016/j.diagmicrobio.2024.116501
197	Analysis of the diversity of tick-borne viruses at the border areas in Liaoning Province, China	10.3389/fmicb.2023.1179156
198	Assessment of metagenomic Nanopore and Illumina sequencing for recovering whole genome sequences of chikungunya and dengue viruses directly from clinical samples	10.2807/1560-7917.ES.2018.23.50.1800228
199	Arbovirus detection in insect vectors by rapid, high-throughput pyrosequencing	10.1371/journal.pntd.0000878
200	Fatal Case of Chronic Jamestown Canyon Virus Encephalitis Diagnosed by Metagenomic Sequencing in Patient Receiving Rituximab	10.3201/eid2701.203448
201	Presence of Segmented Flavivirus Infections in North America	10.3201/eid2608.190986
202	Dissecting the Species-Specific Virome in Culicoides of Thrace	10.3389/fmicb.2022.802577
203	Towards reliable whole genome sequencing for outbreak preparedness and response	10.1186/s12864-022-08749-5
204	Coinfections of Zika and Chikungunya Viruses in Bahia, Brazil, Identified by Metagenomic Next-Generation Sequencing	10.1128/JCM.00877-16
205	Biotic and abiotic factors shape the microbiota of wild-caught populations of the arbovirus vector Culicoides imicola	10.1111/imb.12526
206	Viral metagenomics on animals as a tool for the detection of zoonoses prior to human infection?	10.3390/ijms150610377
207	Detection of an arbovirus in an invertebrate and a vertebrate host using the polymerase chain reaction	10.1016/0166-0934(90)90071-m
208	Using Metagenomics to Characterize an Expanding Virosphere	10.1016/j.cell.2018.02.043
209	Unprecedented genomic diversity of RNA viruses in arthropods reveals the ancestry of negative-sense RNA viruses	10.7554/eLife.05378
210	Cameroonian blackflies (Diptera: Simuliidae) harbour a plethora of (RNA) viruses	10.1101/2024.04.05.588247
211	Protocol for Generating Infectious RNA Viromes from Complex Biological Samples	10.1007/978-1-4939-8682-8_3
212	Hidden Viral Sequences in Public Sequencing Data and Warning for Future Emerging Diseases	10.1128/mBio.01638-21
213	Assessing the Epidemic Potential of RNA and DNA Viruses	10.3201/eid2212.160123
214	Viral Metagenomics on Blood-Feeding Arthropods as a Tool for Human Disease Surveillance	10.3390/ijms17101743
215	Emerging zoonotic viruses: new lessons on receptor and entry mechanisms	10.1016/j.coviro.2011.05.014
216	Metagenomic Analysis for Diagnosis of Hemorrhagic Fever in Minas Gerais, Brazil	10.3390/microorganisms12040769
217	Early Genomic Surveillance and Phylogeographic Analysis of Getah Virus, a Reemerging Arbovirus, in Livestock in China	10.1128/jvi.01091-22
218	Regional mutations in CHIKV-ECSA genomes and detection of other viruses in the serum of acute febrile patients by a metagenomic approach in Mato Grosso, Central-Western Brazil, 2018	10.1016/j.virol.2022.08.013
219	Four principles to establish a universal virus taxonomy	10.1371/journal.pbio.3001922
220	Diagnostic Approach for Arboviral Infections in the United States	10.1128/JCM.01926-19
221	Insect Virus Discovery by Metagenomic and Cell Culture-Based Approaches	10.1007/978-1-4939-7683-6_16
222	Understanding Sabiá virus infections (Brazilian mammarenavirus)	10.1016/j.tmaid.2022.102351
223	A Metagenomic Analysis of Mosquito Virome Collected From Different Animal Farms at Yunnan-Myanmar Border of China	10.3389/fmicb.2020.591478
224	The Discovery of Arthropod-Specific Viruses in Hematophagous Arthropods: An Open Door to Understanding the Mechanisms of Arbovirus and Arthropod Evolution?	10.1146/annurev-ento-020117-043033
225	Metagenomic analysis reveals Culex mosquito virome diversity and Japanese encephalitis genotype V in the Republic of Korea	10.1111/mec.16133
226	Purifying selection decreases the potential for Bangui orthobunyavirus outbreaks in humans	10.1093/ve/vead018
227	High prevalence of Phasi Charoen-like virus from wild-caught Aedes aegypti in Grenada, W.I. as revealed by metagenomic analysis	10.1371/journal.pone.0227998
228	The Influence of Habitat on Viral Diversity in Neotropical Rodent Hosts	10.3390/v13091690
229	Isolation of Oropouche Virus from Febrile Patient, Ecuador	10.3201/eid2405.171569
230	Dengue virus serotype 2 genotype III evolution during the 2019 outbreak in Mato Grosso, Midwestern Brazil	10.1016/j.meegid.2023.105487
231	Emerging Genotype IV Japanese Encephalitis Virus Outbreak in New South Wales, Australia	10.3390/v14091853
232	Horizontal and vertical transmission of viruses by insect and tick vectors
233	Intrinsic factors affecting vector competence of mosquitoes for arboviruses	10.1146/annurev.en.28.010183.001305
234	Dengue virus type 2: replication and tropisms in orally infected Aedes aegypti mosquitoes	10.1186/1471-2180-7-9
235	Intrinsic factors driving mosquito vector competence and viral evolution: a review	10.3389/fcimb.2023.1330600
236	Biological transmission of arboviruses: reexamination of and new insights into components, mechanisms, and unique traits as well as their evolutionary trends	10.1128/CMR.18.4.608-637.2005
237	The specifics of vector transmission of arboviruses of vertebrates and plants	10.1016/j.coviro.2015.07.003
238	Rift Valley Fever	10.1016/j.cll.2017.01.004
239	Diagnosis of Fatal Human Case of St. Louis Encephalitis Virus Infection by Metagenomic Sequencing, California, 2016	10.3201/eid2310.161986
240	The updated genome of the Hungarian population of Aedes koreicus	10.1038/s41598-024-58096-6
241	Rift Valley fever virus(Bunyaviridae: Phlebovirus): an update on pathogenesis, molecular epidemiology, vectors, diagnostics and prevention	10.1051/vetres/2010033
242	Population genomics of louping ill virus provide new insights into the evolution of tick-borne flaviviruses	10.1371/journal.pntd.0008133
243	Seasonal Dynamics of Mosquito-Borne Viruses in the Southwestern Florida Everglades, 2016, 2017	10.4269/ajtmh.20-1547
244	Genomic characterization of Orthonairovirus haemorrhagiae (Crimean-Congo hemorrhagic fever virus) outbreak in North Macedonia	10.1128/mra.00749-24
245	Onchocerciasis-associated epilepsy: an update and future perspectives	10.1016/j.pt.2022.11.010
246	Zoonotic Implications of Onchocerca Species on Human Health	10.3390/pathogens9090761
247	Viral metagenomics, genetic and evolutionary characteristics of Crimean-Congo hemorrhagic fever orthonairovirus in humans, Kosovo	10.1016/j.meegid.2018.07.010
248	Virus Detection: A Review of the Current and Emerging Molecular and Immunological Methods	10.3389/fmolb.2021.637559
249	Chijiahe virus, a novel mosquito-associated virus of the Iflaviridae family found in Shandong Province, China	10.1016/j.heliyon.2025.e42532
250	Genomic Epidemiology Reconstructs the Introduction and Spread of Zika Virus in Central America and Mexico	10.1016/j.chom.2018.04.017
251	Metagenomics Characterization of Ixodes ricinus Intestinal Microbiota as Major Vector of Tick-Borne Diseases in Domestic Animals	10.18502/jad.v17i2.13620
252	Metaviromics Reveals Unknown Viral Diversity in the Biting Midge Culicoides impunctatus	10.3390/v11090865
253	Viral Metagenomics for the Identification of Emerging Infections in Clinical Samples with Inconclusive Dengue, Zika, and Chikungunya Viral Amplification	10.3390/v14091933
254	Metagenome analysis of viruses associated with Anopheles mosquitoes from Ramu Upazila, Cox's Bazar District, Bangladesh	10.7717/peerj.19180
255	New Iflavirus Species Characterized from Mosquitoes Captured in the Sao Paulo Zoological Facilities	10.3390/microorganisms12091749
256	Comparison of Viromes in Ticks from Different Domestic Animals in China	10.1007/s12250-020-00197-3
257	Applied shotgun metagenomics approach for the genetic characterization of dengue viruses	10.1016/j.btecx.2019.100009
258	High-Quality Resolution of the Outbreak-Related Zika Virus Genome and Discovery of New Viruses Using Ion Torrent-Based Metatranscriptomics	10.3390/v12070782
259	Whole-Genome Sequencing of Six Neglected Arboviruses Circulating in Africa Using Sequence-Independent Single Primer Amplification (SISPA) and MinION Nanopore Technologies	10.3390/pathogens11121502
260	Detection of RNA-Dependent RNA Polymerase of Hubei Reo-Like Virus 7 by Next-Generation Sequencing in Aedes aegypti and Culex quinquefasciatus Mosquitoes from Brazil	10.3390/v11020147
261	The dynamics of the midgut microbiome in Aedes aegypti during digestion reveal putative symbionts	10.1093/pnasnexus/pgae317
262	Carryover effects of larval exposure to different environmental bacteria drive adult trait variation in a mosquito vector	10.1126/sciadv.1700585
263	Complex interplay of evolutionary forces shaping population genomic structure of invasive Aedes albopictus in southern Europe	10.1371/journal.pntd.0007554
264	Infection Kinetics and Transmissibility of a Reanimated Dengue Virus Serotype 4 Identified Originally in Wild Aedes aegypti From Florida	10.3389/fmicb.2021.734903
265	Comparative Metagenomics of Palearctic and Neotropical Avian Cloacal Viromes Reveal Geographic Bias in Virus Discovery	10.3390/microorganisms8121869
266	EEfinder, a general purpose tool for identification of bacterial and viral endogenized elements in eukaryotic genomes	10.1016/j.csbj.2024.10.012
267	Viral metagenomics in blood donors with post-donation diseases and negative tests for dengue and Zika viruses RNA detection during a major outbreak of arboviruses in Sao Paulo State in 2016	10.1590/S1678-9946202062070
268	A Novel and Divergent Gyrovirus with Unusual Genomic Features Detected in Wild Passerine Birds from a Remote Rainforest in French Guiana	10.3390/v11121148
269	Novel genome sequences of cell-fusing agent virus allow comparison of virus phylogeny with the genetic structure of Aedes aegypti populations	10.1093/ve/veaa018
270	Genomic characterization of Changuinola viruses from Panama: evidence for multiple genome segment reassortment	10.1007/s11262-020-01758-0
271	Letea Virus: Comparative Genomics and Phylogenetic Analysis of a Novel Reassortant Orbivirus Discovered in Grass Snakes (Natrix natrix)	10.3390/v12020243
272	Detection and characterization of a novel rhabdovirus in Aedes cantans mosquitoes and evidence for a mosquito-associated new genus in the family Rhabdoviridae	10.1016/j.meegid.2017.09.026
273	The PRISMA 2020 statement: an updated guideline for reporting systematic reviews	https://doi.org/10.1136/bmj.n71

## Sheet: Hoja2
1	Evaluation of Partially Submerged Sticky Traps On Lake Spillways For Adult Black Fly (Diptera: Simuliidae) Surveillance and Arbovirus Detection.	10.2987/18-6792.1.
2	Nematocera (Ceratopogonidae, Psychodidae, Simuliidae and Culicidae) and control methods.	10.20506/rst.13.4.819.
3	Pathogenesis of Vesicular Stomatitis New Jersey Virus Infection in Deer Mice ( Peromyscus maniculatus) Transmitted by Black Flies ( Simulium vittatum).	10.1177/0300985816653172
4	Biological transmission of vesicular stomatitis virus (New Jersey) by Simulium vittatum (Diptera: Simuliidae).	10.1093/jmedent/29.2.137.
5	Vesicular Stomatitis Virus Transmission Dynamics Within Its Endemic Range in Chiapas, Mexico	10.3390/v16111742
6	The salivary secretome of the biting midge, Culicoides sonorensis.	10.7717/peerj.426. eCollection 2014.
7	Bite transmission of vesicular stomatitis virus (New Jersey serotype) to laboratory mice by Simulium vittatum (Diptera: Simuliidae).	10.1093/jmedent/36.4.410.
8	Isolation of arboviruses from Culicoides midges (Diptera: Ceratopogonidae) in Colorado during an epizootic of vesicular stomatitis New Jersey	10.1093/jmedent/27.4.487
9	Surveillance along the Rio Grande during the 2020 Vesicular Stomatitis Outbreak Reveals Spatio-Temporal Dynamics of and Viral RNA Detection in Black Flies.	10.3390/patógenos10101264
10	Influence of nonsystemic transmission on the epidemiology of insect borne arboviruses: a case study of vesicular stomatitis epidemiology in the western United States	10.1603/0022-2585-39.3.417
11	Bite transmission of vesicular stomatitis virus (New Jersey serotype) to laboratory mice by Simulium vittatum (Diptera: Simuliidae)	10.1093/jmedent/36.4.410
12	The salivary secretome of the biting midge, Culicoides sonorensis	10.7717/peerj.426
13	Deforestation: effects on vector-borne disease	10.1017/s0031182000086121
14	Black soldier fly (Hermetia illucens) larvae powder as a larval diet ingredient for mass-rearing Aedes mosquitoes	10.1051/parasite/2019059
15	Complete mitochondrial genome of a Eurytopic midge, Polypedilum nubifer (Diptera: Chironomidae)	10.1080/23802359.2022.2122746
16	Unravelling the Single-Stranded DNA Virome of the New Zealand Blackfly	10.3390/v11060532
17	Vesicular Stomatitis Virus Transmission: A Comparison of Incriminated Vectors	10.3390/insects9040190
18	Vector competence of select black fly species for vesicular stomatitis virus (New Jersey serotype)	10.4269/ajtmh.1997.57.42
19	Mechanical transmission of vesicular stomatitis New Jersey virus by Simulium vittatum (Diptera: Simuliidae) to domestic swine (Sus scrofa)	10.1603/033.046.0643
20	Experimental transmission of vesicular stomatitis New Jersey virus from Simulium vittatum to cattle: clinical outcome is influenced by site of insect feeding	10.1603/033.046.0419
21	Biological transmission of vesicular stomatitis virus (New Jersey serotype) by Simulium vittatum (Diptera: Simuliidae) to domestic swine (Sus scrofa)	10.1603/0022-2585-41.1.78
22	The blackfly Simulium buissoni and infection by hepatitis B virus on a holoendemic island of the Marquesas archipelago in French Polynesia	10.4269/ajtmh.1993.48.763
23	Schmallenberg virus in Germany 2011-2014: searching for the vectors	10.1007/s00436-015-4768-5
24	Vesicular Stomatitis Virus Detected in Biting Midges and Black Flies during the 2023 Outbreak in Southern California	10.3390/v16091428
25	Detection of Vesicular Stomatitis Virus Indiana from Insects Collected during the 2020 Outbreak in Kansas, USA	10.3390/pathogens10091126
26	Laboratory vector competence of black flies (Diptera:Simuliidae) for the Indiana serotype of vesicular stomatitis virus	10.1111/j.1749-6632.2000.tb05323.x
27	Community composition of black flies during and after the 2020 vesicular stomatitis virus outbreak in Southern New Mexico, USA	10.1186/s13071-024-06127-6
28	Immunolocalization of vesicular stomatitis virus in black flies (Simulium vittatum)	10.1111/j.1749-6632.2002.tb04401.x
29	Contribution to the knowledge on black flies (Diptera: Simuliidae) as vectors of Leucocytozoon (Haemosporida) parasites in Lithuania	10.1016/j.parint.2021.102515
30	Cross-border collaboration in onchocerciasis elimination in Uganda: progress, challenges and opportunities from 2008 to 2013	10.1186/s12992-018-0333-1
31	Simulium vittatum (Diptera: Simuliidae) and Lutzomyia longipalpis (Diptera: Psychodidae) salivary gland hyaluronidase activity	10.1603/0022-2585-37.5.743
32	An epizootic of patent iridescent virus disease in multiple species of blackflies in Chiapas, Mexico	10.1046/j.1365-2915.2000.00258.x
33	Black fly salivary gland extract inhibits proliferation and induces apoptosis in murine splenocytes	10.1111/j.1365-3024.2009.01186.x
34	Host predilection and transmissibility of vesicular stomatitis New Jersey virus strains in domestic cattle (Bos taurus) and swine (Sus scrofa)	10.1186/1746-6148-8-183
35	Isolation, identification and functional profile of excretory-secretory peptides from Onchocerca ochengi	10.1016/j.actatropica.2014.11.015
36	Studies on the transmission of Venezuelan equine encephalitis virus by Colombian simuliidae (Diptera)	10.4269/ajtmh.1985.34.799
37	Association of a Sindbis-like virus with Ockelbo disease in Sweden	10.4269/ajtmh.1984.33.1212
38	Reduced seroprevalence of Kaposi's sarcoma-associated herpesvirus (KSHV), human herpesvirus 8 (HHV8), related to suppression of Anopheles density in Italy	10.1111/j.1365-2915.2003.00465.x
39	Transmission of vesicular stomatitis virus from infected to noninfected black flies co-feeding on nonviremic deer mice	10.1126/science.287.5452.485
40	DNA barcoding of blackflies (Diptera: Simuliidae) as a tool for species identification and detection of hidden diversity in the eastern regions of Spain	10.1186/s13071-018-3046-7
41	Black fly involvement in the epidemic transmission of vesicular stomatitis New Jersey virus (Rhabdoviridae: Vesiculovirus)	10.1089/vbz.2004.4.351
42	Passage of ingested Mansonella ozzardi (Spirurida: Onchocercidae) microfilariae through the midgut of Aedes aegypti (Diptera: Culicidae)	10.1603/0022-2585(2007)44[111:poimos]2.0.co;2
43	Hematophagous Diptera collected from a horse and paired carbon dioxide-baited suction trap in southern California: relevance to West Nile virus epizootiology	10.1603/0022-2585(2008)45[115:hdcfah]2.0.co;2
44	Epizootic vesicular stomatitis in Colorado, 1982: epidemiologic and entomologic studies	10.4269/ajtmh.1987.36.166
45	Phylogenetic relationships of the Culicomorpha inferred from 18S and 5.8S ribosomal DNA sequences. (Diptera:Nematocera)	10.1111/j.1365-2583.1997.tb00078.x
46	Metagenomic Analysis of the Virome of Mosquito Excreta	10.1128/mSphere.00587-20
47	Metagenomic analysis of individual mosquito viromes reveals the geographical patterns and drivers of viral diversity	10.1038/s41559-024-02365-0
48	Metagenomic analysis reveals the virome profiles of Aedes albopictus in Guangzhou, China	10.3389/fcimb.2023.1133120
49	Viral metagenomics reveals the presence of novel Zika virus variants in Aedes mosquitoes from Barbados	10.1186/s13071-021-04840-0
50	Metagenomic Virome Analysis of Culex Mosquitoes from Kenya and China	10.3390/v10010030
51	Translating mosquito viromes into vector management strategies	10.1016/j.pt.2023.11.002
52	Metagenomic analysis of individual mosquitos reveals the ecology of insect viruses	10.1101/2023.08.28.555221
53	Aedes aegypti and Ae. albopictus microbiome/virome: new strategies for controlling arboviral transmission?	10.1186/s13071-022-05401-9
54	Bidirectional Interactions between Arboviruses and the Bacterial and Viral Microbiota in Aedes aegypti and Culex quinquefasciatus	10.1128/mbio.01021-22
55	Dissecting the Species-Specific Virome in Culicoides of Thrace.	10.3389/fmicb.2022.802577
56	Intrinsic variation in the vertically transmitted core virome of the mosquito Aedes aegypti	10.1111/mec.16412
57	Aedes Mosquito Virome in Southwestern Cameroon: Lack of Core Virome, But a Very Rich and Diverse Virome in Ae. africanus Compared to Other Aedes Species	10.3390/v16071172
58	The virome of the invasive Asian bush mosquito Aedes japonicus in Europe	10.1093/ve/vead041
59	Influence of dengue virus serotypes on the abundance of Aedes aegypti insect-specific viruses (ISVs)	10.1128/jvi.01507-23
60	Exploring mosquito virome dynamics within São Paulo Zoo: insights into mosquito-virus-environment interactions	10.3389/fcimb.2024.1496126
61	Viromics Reveal a Number of Novel RNA Viruses in Swedish Mosquitoes	10.3390/v11111027
62	Metagenomics	10.1111/j.1472-765X.2008.02444.x
63	Clinical metagenomics	10.1038/s41576-019-0113-7
64	Metagenomic tools in microbial ecology research	10.1016/j.copbio.2021.01.019
65	Recent Advances in Metagenomic Approaches, Applications, and Challenge	10.1007/s00284-023-03451-5
66	Composition and global distribution of the mosquito virome - A comprehensive database of insect-specific viruses	10.1016/j.onehlt.2023.100490
67	Metagenomics analysis reveals presence of the Merida-like virus in Georgia	10.3389/fmicb.2023.1258810
68	Metagenomic sequencing characterizes a wide diversity of viruses in field mosquito samples in Nigeria	10.1038/s41598-022-11797-2
69	Genomic and phylogenetic profiling of RNA of tick-borne arboviruses in Hainan Island, China	10.1016/j.micinf.2023.105218
70	Virome of > 12 thousand Culex mosquitoes from throughout California	10.1016/j.virol.2018.07.029
71	Longitudinal Study of Viral Diversity Associated with Mosquito Species Circulating in Cambodia	10.3390/v15091831
72	Deciphering the Virome of Culex vishnui Subgroup Mosquitoes, the Major Vectors of Japanese Encephalitis, in Japan	10.3390/v12030264
73	A library preparation optimized for metagenomics of RNA viruses	10.1111/1755-0998.13378
74	Viral RNA Metagenomics of Hyalomma Ticks Collected from Dromedary Camels in Makkah Province, Saudi Arabia	10.3390/v13071396
75	The Diversity and Distribution of Viruses Associated with Culex annulirostris Mosquitoes from the Kimberley Region of Western Australia	10.3390/v12070717
76	Local-scale virome depiction in Medellín, Colombia, supports significant differences between Aedes aegypti and Aedes albopictus	10.1371/journal.pone.0263143
77	Uncovering the genetic diversity within the Aedes notoscriptus virome and isolation of new viruses from this highly urbanised and invasive mosquito	10.1093/ve/veab082
78	Lack of abundant core virome in Culex mosquitoes from a temperate climate region despite a mosquito species-specific virome	10.1128/msystems.00012-24
79	Metagenomic sequencing reveals viral abundance and diversity in mosquitoes from the Shaanxi-Gansu-Ningxia region, China	10.1371/journal.pntd.0009381
80	Characterizing viral species in mosquitoes (Culicidae) in the Colombian Orinoco: insights from a preliminary metagenomic study	10.1038/s41598-023-49232-9
81	Small RNA sequencing of field Culex mosquitoes identifies patterns of viral infection and the mosquito immune response	10.1038/s41598-023-37571-6
82	Characterizing viral species in mosquitoes (Culicidae) in the Colombian Orinoco: insights from a preliminary metagenomic study	10.1038/s41598-023-49232-9
83	Redefining the invertebrate RNA virosphere	10.1038/nature20167
84	A time-series meta-transcriptomic analysis reveals the seasonal, host, and gender structure of mosquito viromes	10.1093/ve/veac006
85	Detection of novel and recognized RNA viruses in mosquitoes from the Yucatan Peninsula of Mexico using metagenomics and characterization of their in vitro host ranges	10.1099/jgv.0.001165
86	Complete Genome Sequence of Houston Virus, a Newly Discovered Mosquito-Specific Virus Isolated from Culex quinquefasciatus in Mexico	10.1128/MRA.00808-18
87	Discovery of a novel Tymoviridae-like virus in mosquitoes from Mexico	10.1007/s00705-018-4098-x
88	Isolation of a novel rhabdovirus and detection of multiple novel viral sequences in Culex species mosquitoes in the United States	10.1007/s00705-022-05586-5
89	RNA virome analysis of questing ticks from Hokuriku District, Japan, and the evolutionary dynamics of tick-borne phleboviruses	10.1016/j.ttbdis.2019.101364
90	Stable distinct core eukaryotic viromes in different mosquito species from Guadeloupe, using single mosquito viral metagenomics	10.1186/s40168-019-0734-2
91	Establishment of Culex modestus in Belgium and a Glance into the Virome of Belgian Mosquito Species	10.1128/mSphere.01229-20
92	Metagenomic Analysis Reveals Three Novel and Prevalent Mosquito Viruses from a Single Pool of Aedes vexans nipponii Collected in the Republic of Korea	10.3390/v11030222
93	Viromics on Honey-Baited FTA Cards as a New Tool for the Detection of Circulating Viruses in Mosquitoes	10.3390/v12030274
94	Investigation of RNA Viruses in Culicoides Latreille, 1809 (Diptera: Ceratopogonidae) in a Mining Complex in the Southeastern Region of the Brazilian Amazon	10.3390/v16121862
95	Mansonellosis: current perspectives	10.2147/RRTM.S125750
96	The Black Flies (Simuliidae) of North America	10.14411/eje.2005.024
97	Ecologically and medically important black flies of the genus Simulium: Identification of biogeographical groups according to similar larval niches	10.1016/j.scitotenv.2024.170454
98	Evolution, epidemiology, and population genetics of black flies (Diptera: Simuliidae)	10.1016/j.meegid.2010.07.003
99	The Biodiversity of Blackflies (Diptera: Simuliidae) in Brazil: New Distribution Records and Updated Checklist	10.1007/s13744-024-01144-7
100	Diagnóstico microbiológico de arbovirosis y robovirosis emergentes	10.1016/j.eimc.2013.07.011
101	Unraveling the viral dark matter through viral metagenomics.	10.3389/fimmu.2022.1005107.
102	Control of onchocerciasis	10.1016/S0065-308X(05)61009-3
103	Simuliid blackflies (Diptera: Simuliidae) and ceratopogonid midges (Diptera: Ceratopogonidae) as vectors of Mansonella ozzardi (Nematoda: Onchocercidae) in northern Argentina	10.1590/s0074-02762001000400003
104	Development of Mansonella ozzardi in Simulium amazonicum, S. argentiscutum, and Culicoides insinuatus from Amazonas, Colombia	10.4269/ajtmh.1982.31.1137
105	Morphological description and multilocus genotyping of Onchocerca spp. in red deer (Cervus elaphus) in Switzerland	10.1016/j.ijppaw.2022.10.004
106	Parasitic diseases of equids in Iran (1931–2020): a literature review.	10.1186/s13071-020-04472-w
107	Identification and phylogenetic analysis of Dirofilaria ursi (Nematoda: Filarioidea) from Wisconsin black bears (Ursus americanus) and its Wolbachia endosymbiont	0.1645/GE-2208.1
108	A combined human case of Dirofilaria ursi infection in dorsal subcutaneous tissue and Anisakis simplex sensu stricto (s.s.) infection in ventral subcutaneous tissue	10.1186/s41182-017-0067-4
109	The simuliid vectors of Splendidofilaria fallisensis of ducks	https://doi.org/10.1139/z68-084
110	Molecular detection of Leucocytozoon (Apicomplexa: Haemosporida) in black flies (Diptera: Simuliidae) from Thailand	10.1016/j.actatropica.2018.11.024
111	The esperanza window trap reduces the human biting rate of Simulium ochraceum s.l. in formerly onchocerciasis endemic foci in Southern Mexico	https://doi.org/10.1371/journal.pntd.0005686
112	Human-landing rate, gonotrophic cycle length, survivorship, and public health importance of Simulium erythrocephalum in Zaragoza, northeastern Spain	10.1186/s13071-017-2115-7
113	Surveillance of a Pest Through a Public Health Information System: The Case of the Blackfly (Simulium erythrocephalum) in Zaragoza (Spain) during 2009-2015	10.3390/ijerph17103734
114	Review of blackfly (Diptera: Simuliidae) control in South Africa	10.4102/ojvr.v70i4.295
115	Survey of blackfly (Diptera: Simuliidae) annoyance levels and abundance along the Vaal and Orange Rivers, South Africa	10.4102/jsava.v83i1.5
116	Risk of Attacks by Blackflies (Diptera: Simuliidae) and Occurrence of Severe Skin Symptoms in Bitten Patients along the Eastern Border of the European Union	10.3390/ijerph19137610
117	Who is biting you? DNA barcodes reveal cryptic diversity in human-biting black flies (Diptera: Simuliidae)	10.1016/j.actatropica.2019.05.001
118	Biting Rates and Onchocerca Infectivity Status of Black Flies from the Simulium damnosum Complex (Diptera: Simuliidae) in Osun State, Nigeria	10.1093/jme/tjz250
119	Ratio changes in blood-feeding and voltinism in black flies (Diptera: Simuliidae) over a latitudinal gradient in North America north of Mexico	10.1111/mve.12755
120	Arboviruses: A Family on the Move	10.1007/978-981-10-8727-1_1
121	Viral meningitis and encephalitis: an update	10.1097/QCO.0000000000000922
122	Metagenomic arbovirus detection using MinION nanopore sequencing	10.1016/j.jviromet.2017.08.019
123	Oropouche virus as an emerging cause of acute febrile illness in Colombia	10.1080/22221751.2022.2136536
124	Host range specificity of flaviviruses: correlation with in vitro replication	10.1603/0022-2585(2007)44[93:hrsofc]2.0.co;2
125	History of Arbovirus Research in the Czech Republic	10.3390/v13112334
126	Present and future arboviral threats	10.1016/j.antiviral.2009.10.008
127	The role of co-infection and swarm dynamics in arbovirus transmission	10.1016/j.virusres.2019.03.010
128	Mosquito-Specific Viruses-Transmission and Interaction.	10.3390/v11090873.
129	Emergence and re-emergence of mosquito-borne arboviruses.	10.1016/j.coviro.2019.01.001
130	The Togaviridae and the Flaviviridae	10.1016/B978-0-12-801238-3.00085-4
131	Present and future arboviral threats	10.1016/j.antiviral.2009.10.008
132	Taxonomy of the order Bunyavirales: update 2019	10.1007/s00705-019-04253-6
133	ICTV Virus Taxonomy Profile: Phenuiviridae 2023	10.1099/jgv.0.001893
134	ICTV Virus Taxonomy Profile: Nairoviridae 2024	10.1099/jgv.0.001974
135	Re-emergence of bluetongue, African horse sickness, and other Orbivirus diseases	10.1051/vetres/2010007
136	Epidemiological Study of Thogoto and Dhori Virus Infection in People Bitten by Ticks, and in Sheep, in an Area of Northern Spain	10.3390/ijerph17072254
137	Simultaneous detection of Zika, chikungunya, dengue, yellow fever, West Nile, and Japanese encephalitis viruses by a two-tube multiplex real-time RT-PCR assay	10.1002/jmv.27658
138	Flaviviridae Nonstructural Proteins: The Role in Molecular Mechanisms of Triggering Inflammation	10.3390/v14081808
139	Arboviral Equine Encephalitides	10.1016/j.cveq.2022.04.004
140	ICTV Virus Taxonomy Profile: Togaviridae	10.1099/jgv.0.001072
141	Oropouche virus: A neglected global arboviral threat	10.1016/j.virusres.2024.199318
142	Insect-specific viruses and their potential impact on arbovirus transmission	10.1016/j.coviro.2015.08.007
143	Resurgent vector-borne diseases as a global health problem	10.3201/eid0403.980326
144	Emerging and resurging vector-borne diseases	10.1146/annurev.ento.44.1.51
145	Arbovirus in Solid Organ Transplants: A Narrative Review of the Literature	10.3390/v16111778
146	Insect-specific viruses and their potential impact on arbovirus transmission	10.1016/j.coviro.2015.08.007
147	Diagnosing viral encephalitis and emerging concepts	10.1097/WCO.0000000000001155
148	Possible Arbovirus Found in Virome of Melophagus ovinus	10.3390/v13122375
149	Impacts of Biodiversity and Biodiversity Loss on Zoonotic Diseases.	https://doi.org/10.1073/pnas.2023540118
150	Aedes aegypti in Southern Brazil: Spatiotemporal Distribution Dynamics and Association with Climate and Environmental Factors	10.3390/tropicalmed8020077
151	The role of urbanisation in the spread of Aedes mosquitoes and the diseases they transmit-A systematic review	10.1371/journal.pntd.0009631
152	The Transmission of Myxomatosis by Simulium melatum Wharton (Diptera: Simuliidae)	10.1371/journal.pntd.0009631
153	Jingmenviruses: Ubiquitous, understudied, segmented flavi-like viruses	10.3389/fmicb.2022.997058
154	Oncoviruses: future prospects of molecular mechanisms and therapeutic strategies	10.1016/B978-0-12-824156-1.00012-1
155	Vesicular Stomatitis Virus	10.1016/j.cveq.2022.11.004
156	Biological transmission of vesicular stomatitis virus (New Jersey) by Simulium vittatum (Diptera: Simuliidae)	10.1093/jmedent/29.2.137
157	Emergence and re-emergence of vesicular stomatitis in the United States	10.1016/s0168-1702(02)00026-6
158	Experimental transmission of vesicular stomatitis virus by Diptera	10.1093/infdis/96.2.184
159	Effective mosquito and arbovirus surveillance using metabarcoding	10.1111/1755-0998.12682
160	Symbiotic Interactions Between Mosquitoes and Mosquito Viruses	10.3389/fcimb.2021.694020
161	Virome of Three Termite Species from Southern Vietnam	10.3390/v14050860
162	Enhanced arbovirus surveillance with deep sequencing: Identification of novel rhabdoviruses and bunyaviruses in Australian mosquitoes	10.1016/j.virol.2013.09.026
163	Unbiased Strain-Typing of Arbovirus Directly from Mosquitoes Using Nanopore Sequencing: A Field-forward Biosurveillance Protocol	10.1038/s41598-018-23641-7
164	Evaluation of Viral RNA Recovery Methods in Vectors by Metagenomic Sequencing	10.3390/v12050562
165	Studies on the transmission of Venezuelan equine encephalitis virus by Colombian simuliidae (Diptera)	10.4269/ajtmh.1985.34.799
166	Isolation of arboviruses from Culicoides midges (Diptera: Ceratopogonidae) in Colorado during an epizootic of vesicular stomatitis New Jersey	10.1093/jmedent/27.4.487
167	Vesicular Stomatitis Virus Transmission Dynamics Within Its Endemic Range in Chiapas, Mexico	10.3390/v16111742
168	Nodding syndrome-a new hypothesis and new direction for research	10.1016/j.ijid.2014.08.001
169	Active infection with Onchocerca volvulus and the linkage to epilepsy/nodding syndrome	10.1371/journal.pntd.0012076
170	Public health threat of new, reemerging, and neglected zoonoses in the industrialized world	10.3201/eid1601.081467
171	Human viruses: discovery and emergence	10.1098/rstb.2011.0354
172	Vertebrate Reservoirs of Arboviruses: Myth, Synonym of Amplifier, or Reality?	10.3390/v9070185
173	A yellow fever epizootic in Zika Forest, Uganda, during 1972: Part 2: Monkey serology	10.1016/0035-9203(77)90104-3
174	Schmallenberg virus: a systematic international literature review (2011-2019) from an Irish perspective	10.1186/s13620-019-0147-3
175	Identification of a Orthohantavirus strain by clinical metagenomics in Brazil	10.1016/j.diagmicrobio.2024.116501
176	Analysis of the diversity of tick-borne viruses at the border areas in Liaoning Province, China	10.3389/fmicb.2023.1179156
177	Assessment of metagenomic Nanopore and Illumina sequencing for recovering whole genome sequences of chikungunya and dengue viruses directly from clinical samples	10.2807/1560-7917.ES.2018.23.50.1800228
178	Arbovirus detection in insect vectors by rapid, high-throughput pyrosequencing	10.1371/journal.pntd.0000878
179	Fatal Case of Chronic Jamestown Canyon Virus Encephalitis Diagnosed by Metagenomic Sequencing in Patient Receiving Rituximab	10.3201/eid2701.203448
180	Presence of Segmented Flavivirus Infections in North America	10.3201/eid2608.190986
181	Dissecting the Species-Specific Virome in Culicoides of Thrace	10.3389/fmicb.2022.802577
182	Towards reliable whole genome sequencing for outbreak preparedness and response	10.1186/s12864-022-08749-5
183	Coinfections of Zika and Chikungunya Viruses in Bahia, Brazil, Identified by Metagenomic Next-Generation Sequencing	10.1128/JCM.00877-16
184	Biotic and abiotic factors shape the microbiota of wild-caught populations of the arbovirus vector Culicoides imicola	10.1111/imb.12526
185	Viral metagenomics on animals as a tool for the detection of zoonoses prior to human infection?	10.3390/ijms150610377

## Sheet: Hoja3
1	Evaluation of Partially Submerged Sticky Traps On Lake Spillways For Adult Black Fly (Diptera: Simuliidae) Surveillance and Arbovirus Detection.
2	Nematocera (Ceratopogonidae, Psychodidae, Simuliidae and Culicidae) and control methods.
3	Pathogenesis of Vesicular Stomatitis New Jersey Virus Infection in Deer Mice ( Peromyscus maniculatus) Transmitted by Black Flies ( Simulium vittatum).
4	Biological transmission of vesicular stomatitis virus (New Jersey) by Simulium vittatum (Diptera: Simuliidae).
5	Vesicular Stomatitis Virus Transmission Dynamics Within Its Endemic Range in Chiapas, Mexico
6	The salivary secretome of the biting midge, Culicoides sonorensis.
7	Bite transmission of vesicular stomatitis virus (New Jersey serotype) to laboratory mice by Simulium vittatum (Diptera: Simuliidae).
8	Isolation of arboviruses from Culicoides midges (Diptera: Ceratopogonidae) in Colorado during an epizootic of vesicular stomatitis New Jersey
9	Surveillance along the Rio Grande during the 2020 Vesicular Stomatitis Outbreak Reveals Spatio-Temporal Dynamics of and Viral RNA Detection in Black Flies.
10	Influence of nonsystemic transmission on the epidemiology of insect borne arboviruses: a case study of vesicular stomatitis epidemiology in the western United States
11	Bite transmission of vesicular stomatitis virus (New Jersey serotype) to laboratory mice by Simulium vittatum (Diptera: Simuliidae)
12	The salivary secretome of the biting midge, Culicoides sonorensis
13	Deforestation: effects on vector-borne disease
14	Black soldier fly (Hermetia illucens) larvae powder as a larval diet ingredient for mass-rearing Aedes mosquitoes
15	Complete mitochondrial genome of a Eurytopic midge, Polypedilum nubifer (Diptera: Chironomidae)
16	Unravelling the Single-Stranded DNA Virome of the New Zealand Blackfly
17	Vesicular Stomatitis Virus Transmission: A Comparison of Incriminated Vectors
18	Vector competence of select black fly species for vesicular stomatitis virus (New Jersey serotype)
19	Mechanical transmission of vesicular stomatitis New Jersey virus by Simulium vittatum (Diptera: Simuliidae) to domestic swine (Sus scrofa)
20	Experimental transmission of vesicular stomatitis New Jersey virus from Simulium vittatum to cattle: clinical outcome is influenced by site of insect feeding
21	Biological transmission of vesicular stomatitis virus (New Jersey serotype) by Simulium vittatum (Diptera: Simuliidae) to domestic swine (Sus scrofa)
22	The blackfly Simulium buissoni and infection by hepatitis B virus on a holoendemic island of the Marquesas archipelago in French Polynesia
23	Schmallenberg virus in Germany 2011-2014: searching for the vectors
24	Vesicular Stomatitis Virus Detected in Biting Midges and Black Flies during the 2023 Outbreak in Southern California
25	Detection of Vesicular Stomatitis Virus Indiana from Insects Collected during the 2020 Outbreak in Kansas, USA
26	Laboratory vector competence of black flies (Diptera:Simuliidae) for the Indiana serotype of vesicular stomatitis virus
27	Community composition of black flies during and after the 2020 vesicular stomatitis virus outbreak in Southern New Mexico, USA
28	Immunolocalization of vesicular stomatitis virus in black flies (Simulium vittatum)
29	Contribution to the knowledge on black flies (Diptera: Simuliidae) as vectors of Leucocytozoon (Haemosporida) parasites in Lithuania
30	Cross-border collaboration in onchocerciasis elimination in Uganda: progress, challenges and opportunities from 2008 to 2013
31	Simulium vittatum (Diptera: Simuliidae) and Lutzomyia longipalpis (Diptera: Psychodidae) salivary gland hyaluronidase activity
32	An epizootic of patent iridescent virus disease in multiple species of blackflies in Chiapas, Mexico
33	Black fly salivary gland extract inhibits proliferation and induces apoptosis in murine splenocytes
34	Host predilection and transmissibility of vesicular stomatitis New Jersey virus strains in domestic cattle (Bos taurus) and swine (Sus scrofa)
35	Isolation, identification and functional profile of excretory-secretory peptides from Onchocerca ochengi
36	Studies on the transmission of Venezuelan equine encephalitis virus by Colombian simuliidae (Diptera)
37	Association of a Sindbis-like virus with Ockelbo disease in Sweden
38	Reduced seroprevalence of Kaposi's sarcoma-associated herpesvirus (KSHV), human herpesvirus 8 (HHV8), related to suppression of Anopheles density in Italy
39	Transmission of vesicular stomatitis virus from infected to noninfected black flies co-feeding on nonviremic deer mice
40	DNA barcoding of blackflies (Diptera: Simuliidae) as a tool for species identification and detection of hidden diversity in the eastern regions of Spain
41	Black fly involvement in the epidemic transmission of vesicular stomatitis New Jersey virus (Rhabdoviridae: Vesiculovirus)
42	Passage of ingested Mansonella ozzardi (Spirurida: Onchocercidae) microfilariae through the midgut of Aedes aegypti (Diptera: Culicidae)
43	Hematophagous Diptera collected from a horse and paired carbon dioxide-baited suction trap in southern California: relevance to West Nile virus epizootiology
44	Epizootic vesicular stomatitis in Colorado, 1982: epidemiologic and entomologic studies
45	Phylogenetic relationships of the Culicomorpha inferred from 18S and 5.8S ribosomal DNA sequences. (Diptera:Nematocera)
46	Metagenomic Analysis of the Virome of Mosquito Excreta
47	Metagenomic analysis of individual mosquito viromes reveals the geographical patterns and drivers of viral diversity
48	Metagenomic analysis reveals the virome profiles of Aedes albopictus in Guangzhou, China
49	Viral metagenomics reveals the presence of novel Zika virus variants in Aedes mosquitoes from Barbados
50	Metagenomic Virome Analysis of Culex Mosquitoes from Kenya and China
51	Translating mosquito viromes into vector management strategies
52	Metagenomic analysis of individual mosquitos reveals the ecology of insect viruses
53	Aedes aegypti and Ae. albopictus microbiome/virome: new strategies for controlling arboviral transmission?
54	Bidirectional Interactions between Arboviruses and the Bacterial and Viral Microbiota in Aedes aegypti and Culex quinquefasciatus
55	Dissecting the Species-Specific Virome in Culicoides of Thrace.
56	Intrinsic variation in the vertically transmitted core virome of the mosquito Aedes aegypti
57	Aedes Mosquito Virome in Southwestern Cameroon: Lack of Core Virome, But a Very Rich and Diverse Virome in Ae. africanus Compared to Other Aedes Species
58	The virome of the invasive Asian bush mosquito Aedes japonicus in Europe
59	Influence of dengue virus serotypes on the abundance of Aedes aegypti insect-specific viruses (ISVs)
60	Exploring mosquito virome dynamics within São Paulo Zoo: insights into mosquito-virus-environment interactions
61	Viromics Reveal a Number of Novel RNA Viruses in Swedish Mosquitoes
62	Metagenomics
63	Clinical metagenomics
64	Metagenomic tools in microbial ecology research
65	Recent Advances in Metagenomic Approaches, Applications, and Challenge
66	Composition and global distribution of the mosquito virome - A comprehensive database of insect-specific viruses
67	Metagenomics analysis reveals presence of the Merida-like virus in Georgia
68	Metagenomic sequencing characterizes a wide diversity of viruses in field mosquito samples in Nigeria
69	Genomic and phylogenetic profiling of RNA of tick-borne arboviruses in Hainan Island, China
70	Virome of > 12 thousand Culex mosquitoes from throughout California
71	Longitudinal Study of Viral Diversity Associated with Mosquito Species Circulating in Cambodia
72	Deciphering the Virome of Culex vishnui Subgroup Mosquitoes, the Major Vectors of Japanese Encephalitis, in Japan
73	A library preparation optimized for metagenomics of RNA viruses
74	Viral RNA Metagenomics of Hyalomma Ticks Collected from Dromedary Camels in Makkah Province, Saudi Arabia
75	The Diversity and Distribution of Viruses Associated with Culex annulirostris Mosquitoes from the Kimberley Region of Western Australia
76	Local-scale virome depiction in Medellín, Colombia, supports significant differences between Aedes aegypti and Aedes albopictus
77	Uncovering the genetic diversity within the Aedes notoscriptus virome and isolation of new viruses from this highly urbanised and invasive mosquito
78	Lack of abundant core virome in Culex mosquitoes from a temperate climate region despite a mosquito species-specific virome
79	Metagenomic sequencing reveals viral abundance and diversity in mosquitoes from the Shaanxi-Gansu-Ningxia region, China
80	Characterizing viral species in mosquitoes (Culicidae) in the Colombian Orinoco: insights from a preliminary metagenomic study
81	Small RNA sequencing of field Culex mosquitoes identifies patterns of viral infection and the mosquito immune response
82	Characterizing viral species in mosquitoes (Culicidae) in the Colombian Orinoco: insights from a preliminary metagenomic study
83	Redefining the invertebrate RNA virosphere
84	A time-series meta-transcriptomic analysis reveals the seasonal, host, and gender structure of mosquito viromes
85	Detection of novel and recognized RNA viruses in mosquitoes from the Yucatan Peninsula of Mexico using metagenomics and characterization of their in vitro host ranges
86	Complete Genome Sequence of Houston Virus, a Newly Discovered Mosquito-Specific Virus Isolated from Culex quinquefasciatus in Mexico
87	Discovery of a novel Tymoviridae-like virus in mosquitoes from Mexico
88	Isolation of a novel rhabdovirus and detection of multiple novel viral sequences in Culex species mosquitoes in the United States
89	RNA virome analysis of questing ticks from Hokuriku District, Japan, and the evolutionary dynamics of tick-borne phleboviruses
90	Stable distinct core eukaryotic viromes in different mosquito species from Guadeloupe, using single mosquito viral metagenomics
91	Establishment of Culex modestus in Belgium and a Glance into the Virome of Belgian Mosquito Species
92	Metagenomic Analysis Reveals Three Novel and Prevalent Mosquito Viruses from a Single Pool of Aedes vexans nipponii Collected in the Republic of Korea
93	Viromics on Honey-Baited FTA Cards as a New Tool for the Detection of Circulating Viruses in Mosquitoes
94	Investigation of RNA Viruses in Culicoides Latreille, 1809 (Diptera: Ceratopogonidae) in a Mining Complex in the Southeastern Region of the Brazilian Amazon
95	Mansonellosis: current perspectives
96	The Black Flies (Simuliidae) of North America
97	Ecologically and medically important black flies of the genus Simulium: Identification of biogeographical groups according to similar larval niches
98	Evolution, epidemiology, and population genetics of black flies (Diptera: Simuliidae)
99	The Biodiversity of Blackflies (Diptera: Simuliidae) in Brazil: New Distribution Records and Updated Checklist
100	Diagnóstico microbiológico de arbovirosis y robovirosis emergentes
101	Unraveling the viral dark matter through viral metagenomics.
102	Control of onchocerciasis
103	Simuliid blackflies (Diptera: Simuliidae) and ceratopogonid midges (Diptera: Ceratopogonidae) as vectors of Mansonella ozzardi (Nematoda: Onchocercidae) in northern Argentina
104	Development of Mansonella ozzardi in Simulium amazonicum, S. argentiscutum, and Culicoides insinuatus from Amazonas, Colombia
105	Morphological description and multilocus genotyping of Onchocerca spp. in red deer (Cervus elaphus) in Switzerland
106	Parasitic diseases of equids in Iran (1931–2020): a literature review.
107	Identification and phylogenetic analysis of Dirofilaria ursi (Nematoda: Filarioidea) from Wisconsin black bears (Ursus americanus) and its Wolbachia endosymbiont
108	A combined human case of Dirofilaria ursi infection in dorsal subcutaneous tissue and Anisakis simplex sensu stricto (s.s.) infection in ventral subcutaneous tissue
109	The simuliid vectors of Splendidofilaria fallisensis of ducks
110	Molecular detection of Leucocytozoon (Apicomplexa: Haemosporida) in black flies (Diptera: Simuliidae) from Thailand
111	The esperanza window trap reduces the human biting rate of Simulium ochraceum s.l. in formerly onchocerciasis endemic foci in Southern Mexico
112	Human-landing rate, gonotrophic cycle length, survivorship, and public health importance of Simulium erythrocephalum in Zaragoza, northeastern Spain
113	Surveillance of a Pest Through a Public Health Information System: The Case of the Blackfly (Simulium erythrocephalum) in Zaragoza (Spain) during 2009-2015
114	Review of blackfly (Diptera: Simuliidae) control in South Africa
115	Survey of blackfly (Diptera: Simuliidae) annoyance levels and abundance along the Vaal and Orange Rivers, South Africa
116	Risk of Attacks by Blackflies (Diptera: Simuliidae) and Occurrence of Severe Skin Symptoms in Bitten Patients along the Eastern Border of the European Union
117	Who is biting you? DNA barcodes reveal cryptic diversity in human-biting black flies (Diptera: Simuliidae)
118	Biting Rates and Onchocerca Infectivity Status of Black Flies from the Simulium damnosum Complex (Diptera: Simuliidae) in Osun State, Nigeria
119	Ratio changes in blood-feeding and voltinism in black flies (Diptera: Simuliidae) over a latitudinal gradient in North America north of Mexico
120	Arboviruses: A Family on the Move
121	Viral meningitis and encephalitis: an update
122	Metagenomic arbovirus detection using MinION nanopore sequencing
123	Oropouche virus as an emerging cause of acute febrile illness in Colombia
124	Host range specificity of flaviviruses: correlation with in vitro replication
125	History of Arbovirus Research in the Czech Republic
126	Present and future arboviral threats
127	The role of co-infection and swarm dynamics in arbovirus transmission
128	Mosquito-Specific Viruses-Transmission and Interaction.
129	Emergence and re-emergence of mosquito-borne arboviruses.
130	The Togaviridae and the Flaviviridae
131	Present and future arboviral threats
132	Taxonomy of the order Bunyavirales: update 2019
133	ICTV Virus Taxonomy Profile: Phenuiviridae 2023
134	ICTV Virus Taxonomy Profile: Nairoviridae 2024
135	Re-emergence of bluetongue, African horse sickness, and other Orbivirus diseases
136	Epidemiological Study of Thogoto and Dhori Virus Infection in People Bitten by Ticks, and in Sheep, in an Area of Northern Spain
137	Simultaneous detection of Zika, chikungunya, dengue, yellow fever, West Nile, and Japanese encephalitis viruses by a two-tube multiplex real-time RT-PCR assay
138	Flaviviridae Nonstructural Proteins: The Role in Molecular Mechanisms of Triggering Inflammation
139	Arboviral Equine Encephalitides
140	ICTV Virus Taxonomy Profile: Togaviridae
141	Oropouche virus: A neglected global arboviral threat
142	Insect-specific viruses and their potential impact on arbovirus transmission
143	Resurgent vector-borne diseases as a global health problem
144	Emerging and resurging vector-borne diseases
145	Arbovirus in Solid Organ Transplants: A Narrative Review of the Literature
